# Supplementary material for: Feature selection and validated predictive performance in the domain of Legionella pneumophila: a comparative study
Source: BMC Res Notes. 2016 Mar 8;9:147. doi: 10.1186/s13104-016-1945-2 (PMC4782323; doi:10.1186/s13104-016-1945-2)
Supplement: Supplementary file 1 — 10.1186/s13104-016-1945-2 Feature set VARSEL RF. [file 13104_2016_1945_MOESM1_ESM.xlsx]

## Sheet: resultaat_cart
Bootstrap	Features										AUC bootstrap	AUC validated		Feature	Frequency
1	LePn.007B8	LePn.027A12									0.953109	0.961779		LePn.007B8	196
2	LePn.007B8	LePn.032E12	LePn.035C6								0.97512	0.973458		LePn.032E12	93
3	LePn.004E8	LePn.007B8	LePn.010H2	LePn.032E12							0.976562	0.984546		LePn.004E8	71
4	LePn.015B2	LePn.031D7									0.968404	0.953108		LePn.015B2	40
5	LePn.007B8	LePn.026A8									0.964616	0.977409		LePn.035C6	40
6	LePn.004E8	LePn.006H11	LePn.007B8	LePn.015B2	LePn.016E4	LePn.019A5	LePn.023D8	LePn.026A8	LePn.026E7	LePn.031D2	0.969615	0.994986		LePn.016E4	28
7	LePn.004E8	LePn.007B8	LePn.031D7	LePn.032E12							0.972771	0.976112		LePn.027A12	24
8	LePn.007B8	LePn.015B2	LePn.032E12								0.972784	0.960304		LePn.019D6	21
9	LePn.007B8	LePn.032E12									0.948085	0.985195		LePn.026A8	20
10	LePn.016E4	LePn.027A12									0.976919	0.916244		LePn.031D7	20
11	LePn.004E8	LePn.006H11	LePn.007B8	LePn.008C8	LePn.009F12	LePn.010H2	LePn.014C5	LePn.015B2	LePn.015C6	LePn.015E11	0.982665	0.97853		LePn.009F12	18
12	LePn.007B8	LePn.032E12									0.973052	0.983367		LePn.007H8	16
13	LePn.007B8	LePn.015D6	LePn.015G3	LePn.016E4	LePn.019D6	LePn.023A6	LePn.023C6	LePn.032E12	LePn.035C6		0.989222	0.988085		LePn.010H2	15
14	LePn.004E8	LePn.007B8	LePn.015B2								0.978042	0.935178		LePn.004G2	13
15	LePn.006H11	LePn.007B8	LePn.014D8	LePn.019D6	LePn.025F8	LePn.032E12					0.976173	0.97912		LePn.029E3	11
16	LePn.004E8	LePn.007B8	LePn.019D6								0.965705	0.969742		LePn.006H11	9
17	LePn.004E8	LePn.007B8	LePn.023D8								0.94631	0.955232		LePn.031D2	8
18	LePn.007B8	LePn.015B2									0.964985	0.923971		LePn.035E6	8
19	LePn.004E8	LePn.007B8	LePn.007H8	LePn.010B2	LePn.014C5	LePn.015B2	LePn.027F6	LePn.029A12	LePn.032C5	LePn.032E12	0.97999	0.976112		LePn.015C6	7
20	LePn.004E8	LePn.007B8	LePn.032E12	LePn.035C6							0.976072	0.983072		LePn.015D6	7
21	LePn.004E8	LePn.004G2	LePn.006H11	LePn.007B8	LePn.010B12	LePn.015B2	LePn.024E1	LePn.032E12	LePn.035C6		0.991978	0.963784		LePn.010B2	6
22	LePn.004E8	LePn.007B8	LePn.010E8	LePn.016E4	LePn.023A6	LePn.032E12					0.984914	0.977409		LePn.014D8	6
23	LePn.007B8	LePn.007H8									0.964797	0.913708		LePn.015E11	6
24	LePn.007B8	LePn.015B2									0.950581	0.915064		LePn.023D8	6
25	LePn.007B8	LePn.007H8									0.926223	0.962487		LePn.025F8	6
26	LePn.004E8	LePn.004G2	LePn.007B8	LePn.007H8	LePn.009F12	LePn.015C6	LePn.015H11	LePn.016E4	LePn.029E3	LePn.031D2	0.983664	0.964905		LePn.027F6	6
27	LePn.007B8	LePn.032E12									0.978492	0.945382		LePn.023C6	5
28	LePn.004E8	LePn.007B8	LePn.009F12	LePn.015B2	LePn.019D6	LePn.026A8	LePn.027F6	LePn.032E12	LePn.035C6		0.97342	0.97682		LePn.010E8	4
29	LePn.007B8	LePn.027A12									0.920106	0.981833		LePn.012B6	4
30	LePn.004G2	LePn.007B8	LePn.015B2	LePn.032E12	LePn.035C6	LePn.035D10					0.984806	0.977822		LePn.014C5	4
31	LePn.004E8	LePn.004G2	LePn.007B8	LePn.009F12	LePn.015E11	LePn.031D7	LePn.032E12	LePn.033F8	LePn.035C6		0.978175	0.985608		LePn.015G3	4
32	LePn.007B8	LePn.009F12	LePn.035C6								0.969262	0.929102		LePn.026E7	4
33	LePn.007B8	LePn.007H8	LePn.035C6	LePn.035E6							0.943355	0.95995		LePn.028A11	4
34	LePn.007B8	LePn.026A8									0.93287	0.935296		LePn.032C5	4
35	LePn.004E8	LePn.007B8	LePn.010H2	LePn.015B2	LePn.016E4	LePn.024B1	LePn.025F8	LePn.028A11	LePn.032E12		0.964122	0.980123		LePn.032G3	4
36	LePn.007B8	LePn.007D9	LePn.016E4	LePn.031D7	LePn.031G4	LePn.032C5					0.974959	0.982069		LePn.035D10	4
37	LePn.007B8	LePn.032E12									0.947974	0.99245		LePn.011E5	3
38	LePn.007B8	LePn.032E12	LePn.035C6								0.955886	0.977468		LePn.013E5	3
39	LePn.004E8	LePn.007B8	LePn.015B2	LePn.019D6	LePn.027F6	LePn.032E12					0.979848	0.978884		LePn.014H11	3
40	LePn.007B8	LePn.035C6									0.916303	0.997051		LePn.017E6	3
41	LePn.004E8	LePn.007B8	LePn.009F12								0.925951	0.953875		LePn.019A5	3
42	LePn.002G3	LePn.004E8	LePn.007B8	LePn.010H2	LePn.014H11	LePn.015B2	LePn.015D6	LePn.017E6	LePn.019D6	LePn.024B1	0.95595	0.985018		LePn.023A6	3
43	LePn.007B8	LePn.032G3									0.947942	0.961602		LePn.025F7	3
44	LePn.007B8	LePn.032E12	LePn.035C6								0.974464	0.974283		LePn.031G4	3
45	LePn.007B8	LePn.007H8	LePn.016E4	LePn.026A8	LePn.027A12	LePn.032E12					0.987967	0.989678		LePn.033F8	3
46	LePn.007B8	LePn.035C6	LePn.035E6								0.959761	0.979887		LePn.002G3	2
47	LePn.007B8	LePn.010H2	LePn.023C6	LePn.035C6							0.972782	0.882624		LePn.004D3	2
48	LePn.007B8	LePn.015B2	LePn.032E12								0.956717	0.977881		LePn.004F3	2
49	LePn.004E8	LePn.007B8	LePn.007H8	LePn.032E12							0.968562	0.974224		LePn.005E9	2
50	LePn.007B8	LePn.025F8									0.943942	0.952696		LePn.008C8	2
51	LePn.004E8	LePn.007B8	LePn.032E12								0.943587	0.994043		LePn.009B3	2
52	LePn.007B8	LePn.029E3									0.926153	0.972809		LePn.009D6	2
53	LePn.007B8	LePn.023D8									0.912411	0.940722		LePn.010B12	2
54	LePn.007B8	LePn.026A8	LePn.027A12	LePn.032E12							0.981349	0.984782		LePn.012H3	2
55	LePn.007B8	LePn.032E12									0.965371	0.97505		LePn.015H11	2
56	LePn.004E8	LePn.007B8	LePn.016E4	LePn.020D4	LePn.026A8	LePn.035A8					0.980422	0.993984		LePn.021F1	2
57	LePn.007B8	LePn.016E4	LePn.035C6								0.976436	0.977527		LePn.024B1	2
58	LePn.007B8	LePn.016E4									0.995318	0.930341		LePn.024E1	2
59	LePn.007B8	LePn.035E6									0.931274	0.942314		LePn.029A12	2
60	LePn.007B8	LePn.027A12	LePn.031D7	LePn.032E12							0.988791	0.97971		LePn.035A8	2
61	LePn.007B8	LePn.026A8									0.947354	0.96113		LePn.003C6	1
62	LePn.004D3	LePn.004E8	LePn.007B8	LePn.008E11	LePn.009F12	LePn.010E8	LePn.010H2	LePn.012B6	LePn.014D8	LePn.015B2	0.980848	0.976112		LePn.007C10	1
63	LePn.007B8	LePn.015B2	LePn.032E12								0.983912	0.956706		LePn.007C6	1
64	LePn.007B8	LePn.016E4									0.936303	0.975876		LePn.007D9	1
65	LePn.004E8	LePn.007B8	LePn.016E4	LePn.026A8	LePn.028A11	LePn.028A12	LePn.031D2	LePn.032E12	LePn.035C6		0.982775	0.982718		LePn.008E11	1
66	LePn.007B8	LePn.017E6	LePn.029E3	LePn.032E12	LePn.035C6	LePn.035D10					0.980757	0.971216		LePn.008F2	1
67	LePn.007B8	LePn.015C6									0.892926	0.957237		LePn.011F9	1
68	LePn.004E8	LePn.007B8									0.930423	0.965259		LePn.015F4	1
69	LePn.007B8	LePn.026A8									0.972608	0.94314		LePn.020D4	1
70	LePn.007B8	LePn.007H8	LePn.010B2								0.933918	0.967146		LePn.023A3	1
71	LePn.007B8	LePn.027A12	LePn.032E12								0.977559	0.981774		LePn.024B11	1
72	LePn.007B8	LePn.011E5	LePn.013E5	LePn.015B2	LePn.025F7	LePn.026A8					0.970666	0.964433		LePn.026A7	1
73	LePn.007B8	LePn.009B3	LePn.019D6								0.955852	0.967795		LePn.026E5	1
74	LePn.004E8	LePn.007B8	LePn.015B2	LePn.021F1	LePn.023D8	LePn.027F6	LePn.029E3	LePn.031D7	LePn.032E12		0.980903	0.953167		LePn.028A12	1
75	LePn.004E8	LePn.007B8	LePn.010E8								0.930481	0.95246		LePn.028G3	1
76	LePn.007B8	LePn.032E12									0.994286	0.97334
77	LePn.007B8	LePn.029E3									0.929939	0.954996
78	LePn.007B8	LePn.023C6	LePn.032E12								0.979228	0.967795
79	LePn.004E8	LePn.007B8									0.958759	0.962546
80	LePn.007B8	LePn.014D8									0.965827	0.970803
81	LePn.007B8	LePn.031D7	LePn.035C6								0.98107	0.974637
82	LePn.004E8	LePn.007B8	LePn.032E12	LePn.035C6							0.982777	0.967028
83	LePn.004E8	LePn.007B8	LePn.015E11	LePn.016E4	LePn.027A12	LePn.031D7	LePn.032E12	LePn.032G3	LePn.035C6		0.996473	0.971393
84	LePn.007B8	LePn.026E7	LePn.027A12	LePn.032E12							0.987436	0.974342
85	LePn.006H11	LePn.007B8	LePn.023C6								0.935233	0.975817
86	LePn.007B8	LePn.026E5									0.945825	0.985018
87	LePn.007B8	LePn.007H8	LePn.009F12	LePn.023A6	LePn.035C6	LePn.035E6					0.978967	0.945382
88	LePn.004E8	LePn.004F3	LePn.007B8	LePn.007H8	LePn.009F12	LePn.010B2	LePn.015B2	LePn.015E11	LePn.019D6	LePn.027A12	0.979977	0.981007
89	LePn.002G3	LePn.003C6	LePn.004E8	LePn.007B8	LePn.007C6	LePn.010H2	LePn.014H11	LePn.015B2	LePn.015C6	LePn.016E4	0.989077	0.983367
90	LePn.007B8	LePn.032E12									0.961916	0.994279
91	LePn.007B8	LePn.032E12									0.953578	0.957414
92	LePn.004E8	LePn.007B8	LePn.016E4	LePn.025F7	LePn.032E12	LePn.035C6					0.993141	0.982777
93	LePn.004E8	LePn.007B8	LePn.010H2	LePn.016E4	LePn.025F8	LePn.032E12					0.978755	0.987437
94	LePn.007B8	LePn.027F6									0.930577	0.94143
95	LePn.007B8	LePn.016E4									0.951988	0.957591
96	LePn.007B8	LePn.032E12									0.97542	0.974165
97	LePn.007B8	LePn.032E12									0.987496	0.950277
98	LePn.004E8	LePn.007B8									0.973366	0.962251
99	LePn.006H11	LePn.007B8									0.956459	0.961425
100	LePn.004E8	LePn.007B8									0.960143	0.948862
101	LePn.004E8	LePn.007B8	LePn.032E12	LePn.035D10							0.960481	0.986906
102	LePn.007B8	LePn.016E4	LePn.019D6	LePn.031D7	LePn.032E12	LePn.035C6					0.981537	0.990445
103	LePn.007B8	LePn.032E12									0.959351	0.975758
104	LePn.004G2	LePn.007B8	LePn.026A8	LePn.032E12							0.981908	0.934647
105	LePn.004E8	LePn.007B8	LePn.032E12								0.994008	0.977881
106	LePn.004E8	LePn.007B8									0.951379	0.948272
107	LePn.004E8	LePn.007B8	LePn.015B2	LePn.027A12	LePn.029E3	LePn.031G4	LePn.032E12	LePn.033F8	LePn.035C6		0.991279	0.98431
108	LePn.004E8	LePn.007B8	LePn.027A12								0.987428	0.978825
109	LePn.007B8	LePn.016E4	LePn.032E12								0.949721	0.990209
110	LePn.007B8	LePn.015B2	LePn.032E12								0.914424	0.989737
111	LePn.007B8	LePn.032E12	LePn.035C6								0.972423	0.989442
112	LePn.004E8	LePn.007B8									0.905269	0.968562
113	LePn.007B8	LePn.015B2	LePn.027A12	LePn.032E12							0.989155	0.984723
114	LePn.007B8	LePn.031D2	LePn.031D7								0.986475	0.933939
115	LePn.007B8	LePn.013E5	LePn.019A5	LePn.021F1	LePn.025F7	LePn.026A8	LePn.026E7	LePn.032E12	LePn.033F8		0.971793	0.974165
116	LePn.004E8	LePn.004G2	LePn.007B8	LePn.009F12	LePn.015B2	LePn.029E3	LePn.031D7	LePn.032E12	LePn.035C6		0.970465	0.984193
117	LePn.004E8	LePn.007B8	LePn.015B2	LePn.029E3	LePn.032E12	LePn.035E6					0.9756	0.983131
118	LePn.007B8	LePn.032E12									0.971688	0.983249
119	LePn.004E8	LePn.007B8	LePn.009D6	LePn.010B2	LePn.012B6	LePn.015B2	LePn.015H11	LePn.016E4	LePn.026A7	LePn.027A12	0.975934	0.991506
120	LePn.007B8	LePn.032E12									0.982674	0.919252
121	LePn.004E8	LePn.007B8	LePn.014H11	LePn.015D6	LePn.019D6	LePn.032E12					0.970386	0.981951
122	LePn.007B8	LePn.035C6									0.940304	0.96868
123	LePn.004E8	LePn.004G2	LePn.006H11	LePn.007B8	LePn.007H8	LePn.009F12	LePn.015B2	LePn.017E6	LePn.026A8	LePn.027A12	0.984186	0.98608
124	LePn.007B8	LePn.014D8									0.958869	0.954642
125	LePn.007B8	LePn.015G3	LePn.032E12								0.943309	0.992391
126	LePn.004E8	LePn.007B8	LePn.015B2	LePn.015G3	LePn.032E12	LePn.035C6					0.971047	0.983426
127	LePn.004D3	LePn.005E9	LePn.007B8	LePn.007C10	LePn.010B2	LePn.011E5	LePn.012B6	LePn.013E5	LePn.014D8	LePn.019D6	0.997097	0.94898
128	LePn.007B8	LePn.015C6	LePn.028G3								0.988791	0.923322
129	LePn.007B8	LePn.032E12									0.982804	0.950572
130	LePn.007B8	LePn.026A8	LePn.031D7	LePn.032E12							0.985134	0.980123
131	LePn.007B8	LePn.014C5	LePn.032E12								0.984234	0.96986
132	LePn.004E8	LePn.007B8	LePn.009F12	LePn.016E4	LePn.027A12	LePn.029A12					0.981659	0.983898
133	LePn.007B8	LePn.015B2	LePn.019D6	LePn.032E12							0.98013	0.983131
134	LePn.004E8	LePn.007B8									0.967623	0.939719
135	LePn.004E8	LePn.007B8	LePn.032E12								0.980723	0.96343
136	LePn.004E8	LePn.007B8	LePn.015B2	LePn.016E4	LePn.025F8	LePn.027A12	LePn.027F6	LePn.032E12	LePn.035C6		0.998784	0.967736
137	LePn.004E8	LePn.004G2	LePn.007B8	LePn.010E8	LePn.010H2	LePn.015B2	LePn.015C6	LePn.026E7	LePn.027A12	LePn.029E3	0.984403	0.975994
138	LePn.007B8	LePn.007H8									0.954306	0.931108
139	LePn.007B8	LePn.019D6	LePn.032E12								0.967647	0.985431
140	LePn.004E8	LePn.007B8									0.962225	0.934116
141	LePn.007B8	LePn.029E3	LePn.032E12								0.955423	0.985195
142	LePn.007B8	LePn.031D7									0.955253	0.97794
143	LePn.007B8	LePn.027A12									0.919301	0.985018
144	LePn.007B8	LePn.023D8	LePn.032C5	LePn.032E12							0.963963	0.973281
145	LePn.004E8	LePn.007B8	LePn.015B2	LePn.032E12							0.93645	0.97735
146	LePn.004E8	LePn.007B8	LePn.012H3	LePn.015B2	LePn.019D6	LePn.026A8	LePn.031D2	LePn.032E12	LePn.035C6		0.974661	0.98201
147	LePn.007B8	LePn.031D2									0.970192	0.966085
148	LePn.006H11	LePn.007B8	LePn.019D6	LePn.027A12	LePn.031G4	LePn.032E12					0.988779	0.983485
149	LePn.007B8	LePn.032E12									0.976466	0.959184
150	LePn.007B8	LePn.026A8									0.946893	0.941961
151	LePn.007B8	LePn.019A5	LePn.032E12								0.989583	0.967913
152	LePn.007B8	LePn.007H8	LePn.009F12	LePn.016E4	LePn.024E1	LePn.025F8	LePn.028A11	LePn.031D7	LePn.032E12	LePn.032G3	0.975643	0.990445
153	LePn.007B8	LePn.016E4									0.948721	0.986316
154	LePn.004E8	LePn.007B8	LePn.019D6	LePn.031D2	LePn.031D7	LePn.035C6					0.977732	0.973399
155	LePn.010H2	LePn.019D6									0.957572	0.922614
156	LePn.007B8	LePn.023A3	LePn.032E12								0.968208	0.989501
157	LePn.007B8	LePn.011E5	LePn.035C6								0.984651	0.9675
158	LePn.007B8	LePn.032E12									0.95069	0.97623
159	LePn.004E8	LePn.007B8	LePn.027A12								0.984979	0.972868
160	LePn.004E8	LePn.007B8	LePn.035C6								0.972085	0.951516
161	LePn.004E8	LePn.007B8	LePn.015D6								0.976512	0.969978
162	LePn.007B8	LePn.032C5	LePn.035E6								0.929431	0.940604
163	LePn.007B8	LePn.032E12									0.965233	0.963725
164	LePn.007B8	LePn.019D6	LePn.029E3								0.961376	0.956352
165	LePn.007B8	LePn.019D6	LePn.026A8								0.966026	0.95647
166	LePn.007B8	LePn.035D10									0.945072	0.943494
167	LePn.007B8	LePn.031D7									0.974647	0.968975
168	LePn.004E8	LePn.004G2	LePn.007B8	LePn.007H8	LePn.009F12	LePn.010B2	LePn.012H3	LePn.015B2	LePn.015G3	LePn.016E4	0.979016	0.980654
169	LePn.007B8	LePn.032E12									0.957907	0.975168
170	LePn.006H11	LePn.007B8	LePn.007H8	LePn.009F12							0.913955	0.965613
171	LePn.007B8	LePn.035C6									0.987731	0.929987
172	LePn.007B8	LePn.015B2	LePn.019D6								0.921154	0.959774
173	LePn.004E8	LePn.007B8	LePn.012B6	LePn.035E6							0.982955	0.946443
174	LePn.007B8	LePn.010H2	LePn.015F4	LePn.028A11	LePn.031D7	LePn.035C6					0.977174	0.969919
175	LePn.007B8	LePn.026A8	LePn.035C6								0.966156	0.940781
176	LePn.007B8	LePn.032E12									0.979798	0.940486
177	LePn.007B8	LePn.015D6									0.976648	0.910346
178	LePn.007B8	LePn.032E12									0.974733	0.976525
179	LePn.004E8	LePn.007B8	LePn.010H2	LePn.014D8	LePn.016E4	LePn.027A12	LePn.032E12	LePn.032G3	LePn.035C6		0.993235	0.971747
180	LePn.007B8	LePn.027A12									0.940546	0.976112
181	LePn.007B8	LePn.015B2									0.966042	0.941784
182	LePn.004E8	LePn.007B8	LePn.010H2	LePn.031D2	LePn.031D7	LePn.032E12					0.985319	0.960776
183	LePn.007B8	LePn.032E12									0.981595	0.969506
184	LePn.007B8	LePn.032E12									0.958022	0.971216
185	LePn.007B8	LePn.015C6	LePn.023C6								0.964316	0.929397
186	LePn.004E8	LePn.032E12									0.963587	0.948154
187	LePn.007B8	LePn.015B2	LePn.015E11	LePn.024B11	LePn.026A8	LePn.032E12					0.982172	0.962782
188	LePn.004E8	LePn.007B8	LePn.007H8	LePn.035C6							0.93141	0.973517
189	LePn.004E8	LePn.007B8	LePn.032E12								0.980851	0.973222
190	LePn.007B8	LePn.015D6	LePn.019D6	LePn.035A8							0.949331	0.928394
191	LePn.007B8	LePn.031D7									0.965271	0.948213
192	LePn.004E8	LePn.004G2	LePn.007B8	LePn.009B3	LePn.009D6	LePn.009F12	LePn.010B12	LePn.010H2	LePn.011F9	LePn.014C5	0.97971	0.990917
193	LePn.004E8	LePn.004G2	LePn.005E9	LePn.007B8	LePn.009F12	LePn.010H2	LePn.016E4	LePn.023D8	LePn.031D7		0.965465	0.97623
194	LePn.004G2	LePn.007B8	LePn.035E6								0.973131	0.945736
195	LePn.007B8	LePn.035C6									0.974974	0.92462
196	LePn.007B8	LePn.032E12									0.940047	0.995163
197	LePn.004E8	LePn.007B8	LePn.027A12	LePn.035C6							0.976236	0.962428
198	LePn.004E8	LePn.007B8	LePn.032E12								0.977558	0.974991
199	LePn.004E8	LePn.004F3	LePn.004G2	LePn.007B8	LePn.008C8	LePn.008F2	LePn.009F12	LePn.015B2	LePn.015D6	LePn.015E11	0.992362	0.97275
200	LePn.007B8	LePn.015B2	LePn.032E12								0.983023	0.95246
