# Supplementary material for: Feature selection and validated predictive performance in the domain of Legionella pneumophila: a comparative study
Source: BMC Res Notes. 2016 Mar 8;9:147. doi: 10.1186/s13104-016-1945-2 (PMC4782323; doi:10.1186/s13104-016-1945-2)
Supplement: Supplementary file 2 — 10.1186/s13104-016-1945-2 Feature set SVM RFE. [file 13104_2016_1945_MOESM2_ESM.xlsx]

## Sheet: resultaat_cart
Bootstrap	Features										AUC bootstrap	AUC validated		Feature	Frequency
1	LePn.007B8	LePn.027G2	LePn.015H11	LePn.012F12	LePn.010B2	LePn.015D6	LePn.022H3	LePn.032A10	LePn.014C11	LePn.012C5	0.997035	0.88687		LePn.007B8	88
2	LePn.015B5	LePn.016E4	LePn.022H3	LePn.017B6	LePn.033H2	LePn.019D6	LePn.033D7	LePn.024H8	LePn.014C11	LePn.011B2	0.997641	0.935944		LePn.016E4	80
3	LePn.007B8	LePn.033H2	LePn.026E1	LePn.005E9	LePn.010B12	LePn.012F12	LePn.010B9	LePn.010B4	LePn.033H3	LePn.004C4	1	0.927805		LePn.033H2	77
4	LePn.007B8	LePn.024H8	LePn.004G7	LePn.016E4	LePn.031B3	LePn.011H3	LePn.035G3	LePn.012F12	LePn.008H9	LePn.028B11	0.993488	0.912587		LePn.005H6	60
5	LePn.004E8	LePn.010B4	LePn.012F12	LePn.016E4	LePn.011B3	LePn.032A10	LePn.009G11	LePn.024H8	LePn.032E7	LePn.007B8	0.999646	0.915064		LePn.033D7	54
6	LePn.006F3	LePn.026E7	LePn.033H2	LePn.027B2	LePn.029D11	LePn.010F1	LePn.031D2	LePn.010H7	LePn.028G3	LePn.023A6	0.985795	0.94373		LePn.011B3	53
7	LePn.006F1	LePn.014F6	LePn.033H2	LePn.034G3	LePn.019D6	LePn.028G3	LePn.025E4	LePn.027G2	LePn.033D7	LePn.009C5	0.992827	0.955881		LePn.019D6	48
8	LePn.016E4	LePn.010E8	LePn.033H2	LePn.004F3	LePn.016F9	LePn.025B6	LePn.019D6	LePn.024H8	LePn.033D7	LePn.033F8	0.982759	0.941253		LePn.012C5	40
9	LePn.026A8	LePn.011B3	LePn.033F8	LePn.032F3	LePn.035B11	LePn.018G11	LePn.007B8	LePn.012B6	LePn.007D5	LePn.024B1	1	0.94432		LePn.010B12	37
10	LePn.026E7	LePn.016E4	LePn.011A2	LePn.027B2	LePn.004D2	LePn.024D1	LePn.033H2	LePn.024B12	LePn.005F9	LePn.012C5	0.983836	0.946207		LePn.024H8	36
11	LePn.016E4	LePn.005H6	LePn.011B3	LePn.033D7	LePn.020H9	LePn.004G7	LePn.022B7	LePn.015A10	LePn.024B12	LePn.033H2	0.991161	0.957414		LePn.026E1	36
12	LePn.016E4	LePn.033H2	LePn.001E12	LePn.029D11	LePn.022H3	LePn.013A9	LePn.022B7	LePn.019D6	LePn.017B6	LePn.033D7	0.993866	0.93559		LePn.020H9	32
13	LePn.007B8	LePn.013E5	LePn.026E5	LePn.027E7	LePn.002F8	LePn.030E3	LePn.026E7	LePn.009D8	LePn.006F1	LePn.003A8	0.990704	0.807479		LePn.011B2	29
14	LePn.010H2	LePn.011B3	LePn.026E7	LePn.027B2	LePn.010B12	LePn.016C8	LePn.022H3	LePn.010A7	LePn.027G2	LePn.030B6	0.994652	0.939011		LePn.010F1	28
15	LePn.016E4	LePn.013E5	LePn.007B8	LePn.026E1	LePn.005H6	LePn.032F3	LePn.026C12	LePn.025B12	LePn.030A9	LePn.017F10	0.973971	0.932877		LePn.022H3	26
16	LePn.011B3	LePn.019D6	LePn.033H2	LePn.006F3	LePn.007B2	LePn.025E4	LePn.011B2	LePn.032A6	LePn.012C5	LePn.006G5	0.996491	0.929102		LePn.027G2	24
17	LePn.033H3	LePn.033F5	LePn.033F8	LePn.011B3	LePn.010H7	LePn.001E12	LePn.024C3	LePn.023A3	LePn.026A7	LePn.007B8	0.998248	0.795564		LePn.027A12	23
18	LePn.007B8	LePn.011B3	LePn.033H2	LePn.005F9	LePn.025B6	LePn.015D6	LePn.024C3	LePn.011B2	LePn.001E12	LePn.035C10	0.991169	0.920137		LePn.033F8	23
19	LePn.005H6	LePn.010B12	LePn.033D7	LePn.027B2	LePn.025F7	LePn.023A8	LePn.027G2	LePn.033H2	LePn.009C5	LePn.005F9	0.986166	0.940545		LePn.006F3	22
20	LePn.007B8	LePn.001C6	LePn.029D11	LePn.011B2	LePn.005F9	LePn.012C5	LePn.003C6	LePn.022A9	LePn.022H3	LePn.026E7	0.985933	0.907279		LePn.009C5	22
21	LePn.007B8	LePn.005H6	LePn.025F8	LePn.010F1	LePn.011B3	LePn.026E1	LePn.011B2	LePn.033F5	LePn.012B6	LePn.024D1	0.987496	0.956942		LePn.024B12	22
22	LePn.016E4	LePn.001B4	LePn.010A6	LePn.005H6	LePn.019D6	LePn.010B12	LePn.009C5	LePn.031D2	LePn.011A1	LePn.033H2	0.990827	0.939719		LePn.024C3	22
23	LePn.010B12	LePn.033F8	LePn.027E7	LePn.006H11	LePn.026E7	LePn.006B6	LePn.024H8	LePn.026E1	LePn.005E9	LePn.007E1	0.981371	0.910228		LePn.026E7	22
24	LePn.010B12	LePn.014F6	LePn.027A12	LePn.024D1	LePn.019D6	LePn.005H6	LePn.001E12	LePn.024H8	LePn.033G3	LePn.005F9	0.990522	0.914828		LePn.029D11	22
25	LePn.016E4	LePn.011E5	LePn.007E1	LePn.032E12	LePn.025B12	LePn.032D12	LePn.027H6	LePn.025E4	LePn.022H3	LePn.010B12	0.997641	0.845346		LePn.025E4	21
26	LePn.006F3	LePn.034G3	LePn.011B3	LePn.033D7	LePn.029D11	LePn.016F9	LePn.033H2	LePn.009C5	LePn.010F1	LePn.033F8	0.972197	0.928277		LePn.027B2	21
27	LePn.027E7	LePn.033F8	LePn.025B6	LePn.004D2	LePn.009C5	LePn.012C5	LePn.011H3	LePn.022A9	LePn.021C6	LePn.025E11	0.969005	0.804058		LePn.005F9	20
28	LePn.007B8	LePn.006B6	LePn.026E1	LePn.027A12	LePn.014F2	LePn.028G3	LePn.021C6	LePn.033D7	LePn.019D6	LePn.012B6	1	0.898903		LePn.015D6	20
29	LePn.006B6	LePn.025F8	LePn.014H11	LePn.024D1	LePn.016E4	LePn.005H6	LePn.006G2	LePn.027A12	LePn.005H4	LePn.019D6	0.993254	0.921906		LePn.010B4	19
30	LePn.014F6	LePn.020F7	LePn.015B10	LePn.016E4	LePn.003E4	LePn.032F3	LePn.019D6	LePn.027B2	LePn.033H2	LePn.012C5	0.964302	0.878731		LePn.007D5	18
31	LePn.007B8	LePn.026E1	LePn.028G3	LePn.010F1	LePn.004C4	LePn.020H9	LePn.025B12	LePn.012C5	LePn.007H10	LePn.012E6	0.99102	0.907632		LePn.012F12	18
32	LePn.007B8	LePn.026E1	LePn.028G3	LePn.011B3	LePn.025E11	LePn.022F10	LePn.011H3	LePn.022B7	LePn.025B12	LePn.007D5	0.999604	0.903386		LePn.032F3	18
33	LePn.007B8	LePn.032E7	LePn.011C1	LePn.023A8	LePn.011B2	LePn.012B6	LePn.024H8	LePn.007C6	LePn.020H9	LePn.012D6	0.991182	0.929692		LePn.034G3	18
34	LePn.033H2	LePn.007E1	LePn.016E4	LePn.015H9	LePn.001G3	LePn.025A2	LePn.007D5	LePn.027B2	LePn.026E7	LePn.016G6	0.971714	0.894302		LePn.004G7	17
35	LePn.026E7	LePn.016E4	LePn.033F5	LePn.023A8	LePn.009A11	LePn.005H6	LePn.004E8	LePn.033D7	LePn.009C5	LePn.017H9	0.998204	0.892592		LePn.023A8	17
36	LePn.016F12	LePn.034F12	LePn.016E4	LePn.020H9	LePn.025E4	LePn.024D1	LePn.033H2	LePn.023G3	LePn.032F3	LePn.032A6	0.997007	0.842869		LePn.025F8	16
37	LePn.010B12	LePn.023A8	LePn.023A6	LePn.019D6	LePn.033F5	LePn.034D6	LePn.028A12	LePn.024H8	LePn.027E7	LePn.004G7	0.996492	0.894892		LePn.028G3	16
38	LePn.024B1	LePn.007B7	LePn.033H2	LePn.022A9	LePn.011B2	LePn.011B3	LePn.022H3	LePn.032C3	LePn.018F4	LePn.026E1	0.984481	0.918957		LePn.031D2	16
39	LePn.007B8	LePn.027G2	LePn.027B2	LePn.010F1	LePn.020H9	LePn.025B6	LePn.005H6	LePn.024B1	LePn.019A5	LePn.033F8	0.984928	0.946207		LePn.016F9	15
40	LePn.007B8	LePn.006F1	LePn.033H2	LePn.005H6	LePn.010B4	LePn.011B3	LePn.026E1	LePn.025E4	LePn.024H8	LePn.010A6	0.993207	0.955645		LePn.022B7	15
41	LePn.033H2	LePn.029D11	LePn.016E4	LePn.006F3	LePn.033H3	LePn.007D5	LePn.015D6	LePn.003E4	LePn.027F4	LePn.012C5	0.994206	0.847941		LePn.007E1	14
42	LePn.007B8	LePn.010B12	LePn.033F8	LePn.026E1	LePn.024H8	LePn.033H2	LePn.006B6	LePn.027D12	LePn.018F4	LePn.024C3	0.998192	0.95128		LePn.024D1	14
43	LePn.007B8	LePn.010F1	LePn.004G7	LePn.027D12	LePn.025B6	LePn.005H6	LePn.013E5	LePn.032F3	LePn.030D1	LePn.033H2	0.998256	0.9153		LePn.025B12	14
44	LePn.034G3	LePn.019D6	LePn.007B8	LePn.027G2	LePn.003H1	LePn.033H2	LePn.033D7	LePn.016E4	LePn.023A3	LePn.024D1	0.98796	0.946443		LePn.001E12	13
45	LePn.034G3	LePn.015D6	LePn.005H6	LePn.016E4	LePn.010B12	LePn.017B6	LePn.024B2	LePn.010F1	LePn.012B6	LePn.028B11	0.993207	0.932523		LePn.010E8	13
46	LePn.006F3	LePn.016E4	LePn.003E4	LePn.010A6	LePn.033H4	LePn.024B12	LePn.026C12	LePn.015E11	LePn.028F12	LePn.025F8	1	0.922496		LePn.012B6	13
47	LePn.006B6	LePn.019D6	LePn.016F12	LePn.031D1	LePn.033H2	LePn.022H3	LePn.026A7	LePn.005H6	LePn.007E1	LePn.013A9	0.982519	0.925681		LePn.013E5	13
48	LePn.011A2	LePn.033D7	LePn.016F12	LePn.005H6	LePn.023A6	LePn.027A12	LePn.010B4	LePn.020H9	LePn.008F2	LePn.014B8	0.990079	0.94432		LePn.014F6	13
49	LePn.032E12	LePn.010B4	LePn.016E4	LePn.031D2	LePn.033H2	LePn.025E4	LePn.012D6	LePn.024H8	LePn.001E12	LePn.026E1	0.998354	0.931698		LePn.027D12	13
50	LePn.007B8	LePn.027G2	LePn.004E8	LePn.010F1	LePn.033F8	LePn.012B6	LePn.032C3	LePn.033H2	LePn.010B12	LePn.025E4	0.998077	0.950336		LePn.033A7	13
51	LePn.015D6	LePn.033H2	LePn.016E4	LePn.030D1	LePn.005H6	LePn.027A12	LePn.024C3	LePn.016F12	LePn.012B6	LePn.033H4	1	0.949628		LePn.023A6	12
52	LePn.007B8	LePn.033H3	LePn.033F5	LePn.005H6	LePn.022F10	LePn.024H8	LePn.032A10	LePn.033D7	LePn.020H9	LePn.032D12	0.991088	0.900083		LePn.035C10	12
53	LePn.006F3	LePn.023A8	LePn.030E3	LePn.026C12	LePn.015E11	LePn.034A5	LePn.009C5	LePn.025E4	LePn.024B12	LePn.028B11	0.992776	0.8956		LePn.035G3	12
54	LePn.034G3	LePn.015D6	LePn.033H2	LePn.016E4	LePn.029D11	LePn.022H3	LePn.005H6	LePn.033D7	LePn.031D2	LePn.027B2	1	0.935944		LePn.013A9	11
55	LePn.007B8	LePn.014C11	LePn.012C5	LePn.003C6	LePn.016E4	LePn.035F8	LePn.020B12	LePn.026A7	LePn.020H9	LePn.005H6	0.994574	0.919429		LePn.016F12	11
56	LePn.007B8	LePn.033H2	LePn.026F3	LePn.011B3	LePn.015D6	LePn.012C5	LePn.026E5	LePn.024B12	LePn.022B7	LePn.006F3	1	0.914946		LePn.024B1	11
57	LePn.026E7	LePn.021F1	LePn.005H6	LePn.010B12	LePn.011B3	LePn.033D7	LePn.003D1	LePn.006H2	LePn.020D6	LePn.022B7	0.991629	0.899965		LePn.025B6	11
58	LePn.007B8	LePn.010F1	LePn.022F10	LePn.029D11	LePn.033H2	LePn.026E7	LePn.033D7	LePn.024H8	LePn.035G3	LePn.009C5	0.967196	0.908458		LePn.026A7	11
59	LePn.016E4	LePn.035C10	LePn.028F12	LePn.025A2	LePn.001E12	LePn.014F6	LePn.008D6	LePn.005H6	LePn.013A9	LePn.012C5	0.987964	0.922968		LePn.033F5	11
60	LePn.006A9	LePn.031D2	LePn.011B3	LePn.001C6	LePn.032A10	LePn.012C5	LePn.027F4	LePn.007B8	LePn.022G2	LePn.012F12	0.99322	0.877197		LePn.006F1	10
61	LePn.007B8	LePn.011B3	LePn.033H2	LePn.005F9	LePn.024D1	LePn.032C3	LePn.010F1	LePn.016A8	LePn.025A2	LePn.025E11	1	0.900201		LePn.010H7	10
62	LePn.025F8	LePn.035C10	LePn.033H2	LePn.015D6	LePn.024C3	LePn.024D1	LePn.019H4	LePn.024H8	LePn.029D11	LePn.022H3	0.993607	0.904742		LePn.025A2	10
63	LePn.016E4	LePn.006G5	LePn.032F3	LePn.010F1	LePn.011B3	LePn.003F11	LePn.027E7	LePn.032D12	LePn.033D7	LePn.027B2	0.999083	0.895718		LePn.027E7	10
64	LePn.016E4	LePn.035C10	LePn.019C12	LePn.011B3	LePn.035G3	LePn.005H6	LePn.006G2	LePn.020H9	LePn.004G7	LePn.025B6	0.980159	0.932051		LePn.028B11	10
65	LePn.007B8	LePn.024H8	LePn.011A8	LePn.012F12	LePn.016E4	LePn.012C5	LePn.011B2	LePn.007D5	LePn.010B4	LePn.027G2	0.993701	0.916834		LePn.033H3	10
66	LePn.014D8	LePn.005H6	LePn.011B3	LePn.033D7	LePn.027B2	LePn.027G2	LePn.012H9	LePn.020H9	LePn.010B12	LePn.022H3	0.989328	0.947623		LePn.003E4	9
67	LePn.013E5	LePn.019D6	LePn.010H7	LePn.016F12	LePn.010B12	LePn.020H9	LePn.005H6	LePn.024C3	LePn.032C3	LePn.029D11	0.985891	0.91648		LePn.014C11	9
68	LePn.016E4	LePn.027A12	LePn.022H3	LePn.003E4	LePn.033D7	LePn.027G2	LePn.007B8	LePn.007B2	LePn.035G3	LePn.011A8	1	0.919842		LePn.020B12	9
69	LePn.010B4	LePn.024B1	LePn.016E4	LePn.032E7	LePn.014C11	LePn.012C5	LePn.007H10	LePn.010E8	LePn.001D3	LePn.011B2	0.999162	0.93099		LePn.027B10	9
70	LePn.010B4	LePn.006F3	LePn.010B12	LePn.023E4	LePn.019D6	LePn.007B8	LePn.026E1	LePn.016F12	LePn.012F12	LePn.025B12	0.98639	0.954583		LePn.032A10	9
71	LePn.007B8	LePn.026B3	LePn.033H2	LePn.019H4	LePn.025B12	LePn.023D6	LePn.035G3	LePn.019D6	LePn.011B2	LePn.010B12	0.988897	0.8608		LePn.032C3	9
72	LePn.016E4	LePn.019D6	LePn.010B4	LePn.033H2	LePn.033H3	LePn.025B6	LePn.020H9	LePn.004G7	LePn.010E8	LePn.024H8	0.988721	0.926271		LePn.006B6	8
73	LePn.007B8	LePn.024B1	LePn.010F1	LePn.012C5	LePn.016F9	LePn.031D1	LePn.006G5	LePn.026E1	LePn.035G3	LePn.027E7	1	0.899021		LePn.003C6	7
74	LePn.013E5	LePn.015E11	LePn.016E4	LePn.027A12	LePn.027B10	LePn.019A5	LePn.023A8	LePn.024B12	LePn.011B2	LePn.005H6	0.993837	0.923322		LePn.008F2	7
75	LePn.007B8	LePn.026E1	LePn.033F8	LePn.025E4	LePn.012C5	LePn.006F3	LePn.033H2	LePn.010B4	LePn.005F9	LePn.031D2	0.984187	0.952578		LePn.010H2	7
76	LePn.034G3	LePn.019D6	LePn.033H2	LePn.014F6	LePn.024H8	LePn.022A9	LePn.033D7	LePn.007C6	LePn.016E4	LePn.012D6	0.99272	0.942079		LePn.022A9	7
77	LePn.026E7	LePn.016E4	LePn.014H7	LePn.027A12	LePn.009A11	LePn.035B12	LePn.006F3	LePn.035G3	LePn.011B3	LePn.022H3	1	0.893594		LePn.025E11	7
78	LePn.007B8	LePn.035C10	LePn.019C12	LePn.024C3	LePn.033H3	LePn.011B2	LePn.025B6	LePn.020H9	LePn.004G7	LePn.022G7	0.965231	0.912528		LePn.026C12	7
79	LePn.010H2	LePn.005H6	LePn.029E3	LePn.026C12	LePn.027G4	LePn.011B3	LePn.033D7	LePn.026E1	LePn.033A7	LePn.015D6	0.994955	0.932877		LePn.004E8	6
80	LePn.033A7	LePn.011B3	LePn.011A8	LePn.022E10	LePn.012C5	LePn.024B1	LePn.011B2	LePn.010H7	LePn.007D5	LePn.020D5	0.985824	0.9153		LePn.008D12	6
81	LePn.007B8	LePn.026E1	LePn.010F1	LePn.005H6	LePn.016E4	LePn.033F8	LePn.012B6	LePn.025B6	LePn.027A12	LePn.018A12	0.976379	0.955409		LePn.011E5	6
82	LePn.016E4	LePn.013E5	LePn.016F9	LePn.033A7	LePn.008D12	LePn.033D7	LePn.005H6	LePn.027B2	LePn.009C5	LePn.032G3	0.998663	0.909284		LePn.031B3	6
83	LePn.007B8	LePn.026E1	LePn.011E5	LePn.033D7	LePn.033H2	LePn.024H8	LePn.023B7	LePn.027A12	LePn.010B4	LePn.016F12	0.998509	0.931462		LePn.031D1	6
84	LePn.007B8	LePn.005F9	LePn.012C5	LePn.004C4	LePn.033F5	LePn.031D2	LePn.025E4	LePn.031D1	LePn.025E11	LePn.007E1	0.977131	0.913413		LePn.001B4	5
85	LePn.007B8	LePn.006F3	LePn.025E4	LePn.033G3	LePn.034G3	LePn.035A8	LePn.012C5	LePn.001C6	LePn.020H9	LePn.024B12	1	0.922378		LePn.004D2	5
86	LePn.006F1	LePn.033H2	LePn.010B4	LePn.024B12	LePn.019D6	LePn.005H6	LePn.025E4	LePn.033F8	LePn.016E4	LePn.025B12	0.989346	0.950454		LePn.005E9	5
87	LePn.010B12	LePn.019D6	LePn.011B3	LePn.033H2	LePn.022H3	LePn.033D7	LePn.024H8	LePn.025B12	LePn.011B2	LePn.027G2	0.986358	0.934057		LePn.008H9	5
88	LePn.016E4	LePn.014F6	LePn.020H9	LePn.024B12	LePn.032F3	LePn.013E5	LePn.012C5	LePn.019A5	LePn.027B2	LePn.019D6	0.985302	0.938893		LePn.011A2	5
89	LePn.006F1	LePn.014F6	LePn.001B4	LePn.005H6	LePn.033H2	LePn.010F1	LePn.022H3	LePn.031D2	LePn.025E4	LePn.033D7	0.978359	0.951398		LePn.014B2	5
90	LePn.027A12	LePn.005H6	LePn.007D5	LePn.016E4	LePn.020D5	LePn.011B3	LePn.008D12	LePn.024B1	LePn.025B12	LePn.011E5	0.980544	0.942668		LePn.015E11	5
91	LePn.016E4	LePn.005H6	LePn.033F8	LePn.003F11	LePn.011B3	LePn.033D7	LePn.020B12	LePn.012C5	LePn.013A9	LePn.022H3	0.990814	0.950808		LePn.019A5	5
92	LePn.007B8	LePn.027G2	LePn.022B7	LePn.007D5	LePn.014C11	LePn.028B11	LePn.023A8	LePn.009C5	LePn.004G7	LePn.026A7	1	0.866344		LePn.019C12	5
93	LePn.006F3	LePn.011B3	LePn.027D12	LePn.029D11	LePn.022A9	LePn.005H6	LePn.024C3	LePn.004E8	LePn.033H4	LePn.006G2	0.997725	0.91878		LePn.019H4	5
94	LePn.007B8	LePn.005F9	LePn.028B11	LePn.033H2	LePn.023G3	LePn.027G2	LePn.009C5	LePn.035C10	LePn.010H7	LePn.030A9	0.979083	0.876489		LePn.022F10	5
95	LePn.007B8	LePn.005H6	LePn.027B2	LePn.010F1	LePn.014F6	LePn.026E7	LePn.007E1	LePn.030B11	LePn.005F9	LePn.012C5	0.988348	0.960599		LePn.022G2	5
96	LePn.007B8	LePn.016E4	LePn.010F1	LePn.032F3	LePn.033A7	LePn.023A3	LePn.014B8	LePn.024H8	LePn.015D6	LePn.026E7	0.991813	0.897015		LePn.025F7	5
97	LePn.025F8	LePn.011B3	LePn.022H3	LePn.022A9	LePn.010B12	LePn.024B12	LePn.019D6	LePn.026A7	LePn.033H3	LePn.011B2	0.998982	0.918308		LePn.026A8	5
98	LePn.033H2	LePn.016E4	LePn.033D7	LePn.013A9	LePn.015E5	LePn.022B7	LePn.033A7	LePn.012C5	LePn.025A2	LePn.026E7	0.972366	0.899729		LePn.027F4	5
99	LePn.007B8	LePn.023A8	LePn.007C6	LePn.009D6	LePn.016E4	LePn.020G4	LePn.022G2	LePn.023A6	LePn.003C6	LePn.027A12	1	0.879851		LePn.028A12	5
100	LePn.007B8	LePn.026E1	LePn.035C10	LePn.022G2	LePn.012B6	LePn.026C12	LePn.011B2	LePn.023A6	LePn.033H3	LePn.015D6	1	0.914356		LePn.028F12	5
101	LePn.007B8	LePn.033H2	LePn.032A10	LePn.020B12	LePn.005H6	LePn.014H11	LePn.011C1	LePn.010B12	LePn.022E10	LePn.008D12	0.991313	0.927451		LePn.032D12	5
102	LePn.028G3	LePn.031A10	LePn.011B2	LePn.003C6	LePn.016F9	LePn.016G6	LePn.025E11	LePn.029D11	LePn.022A9	LePn.027D12	0.993095	0.897959		LePn.035A8	5
103	LePn.005H6	LePn.010B12	LePn.033D7	LePn.019D6	LePn.026A7	LePn.010B4	LePn.025B12	LePn.034G11	LePn.033H2	LePn.032C3	0.965797	0.911643		LePn.006G2	4
104	LePn.016E4	LePn.033D7	LePn.032A10	LePn.027B10	LePn.022H3	LePn.013A9	LePn.012C5	LePn.019D6	LePn.028B11	LePn.032A6	0.995033	0.876902		LePn.006G5	4
105	LePn.016E4	LePn.001B4	LePn.014F6	LePn.005H6	LePn.011B2	LePn.035A8	LePn.027B2	LePn.019A5	LePn.010F1	LePn.012B6	0.984258	0.935119		LePn.009H2	4
106	LePn.007B8	LePn.033H2	LePn.005E9	LePn.004E8	LePn.012C5	LePn.027D12	LePn.007E1	LePn.006F3	LePn.023A6	LePn.011F9	0.99545	0.901144		LePn.011H3	4
107	LePn.016E4	LePn.035D10	LePn.033H3	LePn.020H9	LePn.032F3	LePn.011B10	LePn.012C5	LePn.032A10	LePn.027G2	LePn.027E7	0.994152	0.90374		LePn.012D6	4
108	LePn.007B8	LePn.033H2	LePn.005H6	LePn.026E1	LePn.005F9	LePn.011B2	LePn.012C5	LePn.033D7	LePn.025E4	LePn.022H3	0.98431	0.947505		LePn.017B6	4
109	LePn.007B8	LePn.035C10	LePn.032F3	LePn.026E1	LePn.020H9	LePn.016E4	LePn.033D7	LePn.009C5	LePn.011B3	LePn.012D6	0.988942	0.922378		LePn.020D5	4
110	LePn.007B8	LePn.005H6	LePn.027B2	LePn.008D12	LePn.020H9	LePn.028G3	LePn.011B3	LePn.033D7	LePn.034B4	LePn.020B12	1	0.940781		LePn.023A3	4
111	LePn.015A8	LePn.007B8	LePn.016E4	LePn.005F9	LePn.012C5	LePn.026E7	LePn.027B2	LePn.024C3	LePn.007E1	LePn.027G2	0.998922	0.924679		LePn.026E5	4
112	LePn.006F1	LePn.032E12	LePn.016E4	LePn.024B12	LePn.025B12	LePn.028B11	LePn.025F8	LePn.033H2	LePn.007D5	LePn.031B3	0.992098	0.919311		LePn.032A6	4
113	LePn.007B8	LePn.006F3	LePn.025F8	LePn.010F1	LePn.016E4	LePn.033F8	LePn.012H9	LePn.020E12	LePn.006G8	LePn.033A7	0.996977	0.962841		LePn.032E12	4
114	LePn.007B8	LePn.033H2	LePn.026E1	LePn.024D1	LePn.013A9	LePn.022B7	LePn.014F6	LePn.035C10	LePn.020B12	LePn.016E4	0.98541	0.932287		LePn.033H4	4
115	LePn.007B8	LePn.017B6	LePn.020D5	LePn.025A2	LePn.028G3	LePn.009C5	LePn.023A8	LePn.029D11	LePn.032F3	LePn.027B2	0.998652	0.858146		LePn.034F12	4
116	LePn.011B3	LePn.015D6	LePn.033H2	LePn.007E1	LePn.005H6	LePn.003G1	LePn.016F9	LePn.034G3	LePn.005F9	LePn.012C5	0.998905	0.902442		LePn.001C6	3
117	LePn.007B8	LePn.005H6	LePn.033F8	LePn.030F3	LePn.011B3	LePn.035G4	LePn.008H9	LePn.027E7	LePn.014B2	LePn.031B3	0.997687	0.917836		LePn.004C4	3
118	LePn.023A8	LePn.005E9	LePn.009H2	LePn.018G11	LePn.026A8	LePn.024H8	LePn.032F3	LePn.007B8	LePn.028G3	LePn.015D6	0.996651	0.919193		LePn.007B7	3
119	LePn.025F8	LePn.016E4	LePn.029D11	LePn.005H6	LePn.033F8	LePn.027A12	LePn.015E11	LePn.033A7	LePn.007D5	LePn.010F1	0.994373	0.956942		LePn.007C6	3
120	LePn.025F8	LePn.016E4	LePn.015D6	LePn.010F1	LePn.025E11	LePn.033D7	LePn.033H2	LePn.024B6	LePn.029D11	LePn.031D1	1	0.937478		LePn.007H10	3
121	LePn.007B8	LePn.026E1	LePn.010F1	LePn.027B2	LePn.012F12	LePn.016F12	LePn.024A8	LePn.026E7	LePn.009G11	LePn.005F9	0.97387	0.934175		LePn.008D6	3
122	LePn.007B8	LePn.026E1	LePn.035G4	LePn.027A12	LePn.027B10	LePn.024D1	LePn.005H6	LePn.011B2	LePn.031D2	LePn.010H2	0.969577	0.919783		LePn.009A11	3
123	LePn.011B3	LePn.019D6	LePn.010B12	LePn.033H2	LePn.025A2	LePn.033D7	LePn.020H9	LePn.005H6	LePn.026A7	LePn.006B6	0.991629	0.931462		LePn.010A6	3
124	LePn.011B3	LePn.019D6	LePn.033H2	LePn.005H6	LePn.025E4	LePn.025F8	LePn.034G3	LePn.009C5	LePn.002G3	LePn.026E1	0.990333	0.950336		LePn.011A8	3
125	LePn.034G3	LePn.019D6	LePn.033H2	LePn.010B12	LePn.005F9	LePn.028B11	LePn.031D2	LePn.010B4	LePn.007E1	LePn.024H8	0.997795	0.945971		LePn.013A11	3
126	LePn.007B8	LePn.033H2	LePn.027G2	LePn.033F5	LePn.016F9	LePn.028F12	LePn.033D7	LePn.011E5	LePn.024D12	LePn.024C3	1	0.90026		LePn.014A5	3
127	LePn.008F2	LePn.016E4	LePn.001B4	LePn.032F3	LePn.025A2	LePn.028G3	LePn.026E7	LePn.025B12	LePn.022G2	LePn.022B7	0.994879	0.923204		LePn.017H9	3
128	LePn.034G3	LePn.015D6	LePn.033H2	LePn.016E4	LePn.006F3	LePn.025F7	LePn.007D5	LePn.015G3	LePn.008H9	LePn.006B6	0.977264	0.933467		LePn.018G11	3
129	LePn.028D6	LePn.033H4	LePn.004E8	LePn.033F8	LePn.011E2	LePn.027F4	LePn.033D7	LePn.013A9	LePn.005H6	LePn.022H3	0.986066	0.89678		LePn.020D6	3
130	LePn.025F8	LePn.015C6	LePn.012F12	LePn.012C5	LePn.014C11	LePn.032D12	LePn.019D6	LePn.022B7	LePn.016E4	LePn.022H3	0.995879	0.8654		LePn.021F1	3
131	LePn.010H2	LePn.016E4	LePn.012F12	LePn.013A9	LePn.028B11	LePn.034G3	LePn.012C5	LePn.013A11	LePn.024C3	LePn.027B10	0.992185	0.899493		LePn.030A9	3
132	LePn.007B8	LePn.013E5	LePn.019C12	LePn.027G2	LePn.024C3	LePn.033H2	LePn.020H9	LePn.011H3	LePn.009C5	LePn.011B2	0.988612	0.927451		LePn.030E3	3
133	LePn.026E7	LePn.011B3	LePn.004G7	LePn.027F4	LePn.020H9	LePn.008H9	LePn.025E4	LePn.033H2	LePn.029D11	LePn.019D6	0.988166	0.921552		LePn.031D7	3
134	LePn.032E12	LePn.010E8	LePn.016F9	LePn.024A8	LePn.034G3	LePn.012C5	LePn.014F6	LePn.025E4	LePn.033F8	LePn.027E7	1	0.881562		LePn.032E7	3
135	LePn.008F2	LePn.011B3	LePn.014B2	LePn.033F8	LePn.033D7	LePn.011E5	LePn.033H2	LePn.017H9	LePn.024H8	LePn.016F9	0.988075	0.918957		LePn.034B4	3
136	LePn.023A8	LePn.024B12	LePn.015D6	LePn.024H8	LePn.033A7	LePn.009C5	LePn.016E4	LePn.022B7	LePn.035G3	LePn.027A12	1	0.881326		LePn.035D10	3
137	LePn.019A5	LePn.033F5	LePn.027D12	LePn.004G7	LePn.033A7	LePn.005H6	LePn.020B12	LePn.019H4	LePn.013A9	LePn.024D1	0.994253	0.905155		LePn.035G4	3
138	LePn.007B8	LePn.033H2	LePn.026E1	LePn.024H8	LePn.031D2	LePn.033D7	LePn.011B2	LePn.007D5	LePn.024D12	LePn.024C3	0.98043	0.930872		LePn.003A8	2
139	LePn.009H2	LePn.031D7	LePn.008D6	LePn.028G3	LePn.024H8	LePn.028A12	LePn.033H2	LePn.006F3	LePn.026E7	LePn.010G12	0.999749	0.924148		LePn.003F11	2
140	LePn.007B8	LePn.005H6	LePn.034F12	LePn.028A12	LePn.026A7	LePn.016E4	LePn.033D7	LePn.019H4	LePn.014A5	LePn.019D6	0.983325	0.911053		LePn.003G1	2
141	LePn.007B8	LePn.012F12	LePn.016E4	LePn.033A7	LePn.008E6	LePn.009C5	LePn.033D7	LePn.033H2	LePn.032A10	LePn.027B10	0.984066	0.892769		LePn.007B2	2
142	LePn.006F3	LePn.033H2	LePn.011A9	LePn.035C10	LePn.022H3	LePn.007D5	LePn.033H3	LePn.007B8	LePn.026E1	LePn.019D6	0.999753	0.907396		LePn.007H6	2
143	LePn.010B4	LePn.019D6	LePn.014D8	LePn.027A12	LePn.016E4	LePn.035G3	LePn.025F7	LePn.026E1	LePn.017A3	LePn.033D7	1	0.928159		LePn.008E6	2
144	LePn.007B8	LePn.024B1	LePn.012C5	LePn.016F9	LePn.033A7	LePn.007H6	LePn.012F12	LePn.025A2	LePn.017F10	LePn.016E4	0.991858	0.907279		LePn.009D6	2
145	LePn.016E4	LePn.033D7	LePn.021F1	LePn.025F7	LePn.027G2	LePn.006B6	LePn.024H8	LePn.035G3	LePn.019D6	LePn.006G2	0.996933	0.879674		LePn.009G11	2
146	LePn.016E4	LePn.007D5	LePn.027A12	LePn.035D10	LePn.011G11	LePn.025B12	LePn.032C3	LePn.016F9	LePn.011B2	LePn.033D7	0.996516	0.898077		LePn.010A7	2
147	LePn.033F8	LePn.016E4	LePn.020H9	LePn.032F3	LePn.007B8	LePn.005E9	LePn.010F1	LePn.031B3	LePn.012C5	LePn.014B2	0.988027	0.897251		LePn.010B2	2
148	LePn.007B8	LePn.024H8	LePn.028G3	LePn.033H2	LePn.032C3	LePn.015D6	LePn.012F12	LePn.025B6	LePn.023A6	LePn.016E4	1	0.926861		LePn.011A9	2
149	LePn.023A8	LePn.007H6	LePn.019D6	LePn.010E8	LePn.010H7	LePn.022G2	LePn.025E4	LePn.033H2	LePn.004G6	LePn.001E12	0.995723	0.888227		LePn.011C1	2
150	LePn.007B8	LePn.026E5	LePn.028G3	LePn.032F3	LePn.015C6	LePn.015D6	LePn.003E4	LePn.022F10	LePn.020H9	LePn.010E8	0.999887	0.882742		LePn.011E2	2
151	LePn.007B8	LePn.013E5	LePn.019H4	LePn.005H6	LePn.008D6	LePn.014A5	LePn.008F2	LePn.024B12	LePn.019D6	LePn.023A8	0.983131	0.916834		LePn.011F9	2
152	LePn.031D7	LePn.006F3	LePn.024H8	LePn.004D2	LePn.009C5	LePn.029D11	LePn.033H2	LePn.025E4	LePn.034G3	LePn.027E7	0.954268	0.878023		LePn.012E6	2
153	LePn.007B8	LePn.011B3	LePn.008H9	LePn.005H6	LePn.024C3	LePn.033H2	LePn.003G1	LePn.035G4	LePn.009C5	LePn.027B2	0.988266	0.900672		LePn.012H9	2
154	LePn.003E4	LePn.010B12	LePn.022H3	LePn.021E7	LePn.011A9	LePn.031D2	LePn.003C6	LePn.004D2	LePn.015A8	LePn.026B3	0.991976	0.920019		LePn.014B8	2
155	LePn.007B8	LePn.024B1	LePn.027D12	LePn.024C3	LePn.016F9	LePn.033H2	LePn.035B11	LePn.008F2	LePn.025E4	LePn.010F1	0.994268	0.905155		LePn.014D8	2
156	LePn.010B12	LePn.033F8	LePn.011B3	LePn.034B4	LePn.010E8	LePn.025A2	LePn.024C3	LePn.033A7	LePn.033D7	LePn.009C5	0.98619	0.92226		LePn.014F2	2
157	LePn.006F1	LePn.013E5	LePn.015E11	LePn.011A2	LePn.024B12	LePn.001E12	LePn.011B2	LePn.010H2	LePn.020H9	LePn.027A12	1	0.954347		LePn.014H11	2
158	LePn.007B8	LePn.023A6	LePn.033H2	LePn.026E1	LePn.005F9	LePn.033D7	LePn.012C5	LePn.010F1	LePn.010B12	LePn.027D12	0.997209	0.963195		LePn.014H7	2
159	LePn.006F1	LePn.004G7	LePn.007B7	LePn.011B2	LePn.007D5	LePn.019D6	LePn.033F5	LePn.019C12	LePn.026E7	LePn.033H2	0.980233	0.909402		LePn.015A8	2
160	LePn.019D6	LePn.016E4	LePn.001E12	LePn.022F10	LePn.014C11	LePn.027B10	LePn.027F4	LePn.003E3	LePn.024C3	LePn.005H6	0.996353	0.865518		LePn.015B5	2
161	LePn.027A12	LePn.010B4	LePn.005H6	LePn.019D6	LePn.028G3	LePn.010F1	LePn.025B6	LePn.012B6	LePn.033D7	LePn.023A6	0.990079	0.965318		LePn.015C6	2
162	LePn.034G3	LePn.019D6	LePn.010B12	LePn.016F12	LePn.011A2	LePn.022G4	LePn.029D11	LePn.026C12	LePn.012F12	LePn.025B12	0.99186	0.919429		LePn.016G6	2
163	LePn.008F2	LePn.010H2	LePn.001E12	LePn.011B3	LePn.020B12	LePn.022B7	LePn.027G2	LePn.014C11	LePn.008D12	LePn.019C12	0.981596	0.874425		LePn.017F10	2
164	LePn.032A6	LePn.016E4	LePn.005H6	LePn.033F8	LePn.013E5	LePn.030E4	LePn.012C5	LePn.014F6	LePn.033D7	LePn.010A7	0.999236	0.899139		LePn.018F4	2
165	LePn.007B8	LePn.020B9	LePn.013A11	LePn.020H9	LePn.027A12	LePn.035D10	LePn.011B2	LePn.033D7	LePn.024C3	LePn.029D11	0.998023	0.877079		LePn.020B9	2
166	LePn.006F1	LePn.006G5	LePn.025F8	LePn.011F9	LePn.004G7	LePn.010B4	LePn.010E8	LePn.027B2	LePn.024B1	LePn.010H7	0.995924	0.889112		LePn.021C6	2
167	LePn.007B8	LePn.011B3	LePn.029D11	LePn.016F9	LePn.033H2	LePn.006F3	LePn.003E4	LePn.011B2	LePn.031B3	LePn.010F1	0.987008	0.921434		LePn.022E10	2
168	LePn.010H2	LePn.011B3	LePn.025F8	LePn.024D1	LePn.024C3	LePn.020H9	LePn.020B12	LePn.026G6	LePn.032A10	LePn.007B8	0.99988	0.900908		LePn.023D8	2
169	LePn.026A8	LePn.010B12	LePn.019D6	LePn.010F1	LePn.031D2	LePn.016F9	LePn.024B12	LePn.003C6	LePn.012C5	LePn.024C3	0.992956	0.941489		LePn.023E4	2
170	LePn.026E7	LePn.011B3	LePn.027A12	LePn.005H6	LePn.030A2	LePn.035G3	LePn.010E8	LePn.009H2	LePn.035F8	LePn.007D5	1	0.886929		LePn.023G3	2
171	LePn.007B8	LePn.025F8	LePn.027B10	LePn.034F12	LePn.016E4	LePn.011B3	LePn.026A7	LePn.013A9	LePn.022B7	LePn.023A8	0.994133	0.950159		LePn.024A8	2
172	LePn.024B12	LePn.005H6	LePn.011B3	LePn.027D12	LePn.024D1	LePn.027A12	LePn.016E4	LePn.001B4	LePn.025A2	LePn.012B6	0.988701	0.920963		LePn.024B6	2
173	LePn.007B8	LePn.012C5	LePn.005F9	LePn.035A8	LePn.034B4	LePn.001E12	LePn.016E4	LePn.014F6	LePn.010E8	LePn.035G3	0.995516	0.897369		LePn.024D12	2
174	LePn.011B3	LePn.023A6	LePn.033D7	LePn.005H6	LePn.033F5	LePn.019D6	LePn.008E6	LePn.020D6	LePn.016A2	LePn.035C10	1	0.933585		LePn.026B3	2
175	LePn.007B8	LePn.026E1	LePn.023A8	LePn.025E4	LePn.024B12	LePn.035A8	LePn.031D1	LePn.011B3	LePn.031D2	LePn.004G7	0.995656	0.935944		LePn.030B11	2
176	LePn.007B8	LePn.011B3	LePn.023E4	LePn.028A12	LePn.028G3	LePn.005H6	LePn.028B11	LePn.014A5	LePn.022H3	LePn.007E1	0.984934	0.885219		LePn.030B6	2
177	LePn.004G7	LePn.011B3	LePn.033D7	LePn.005H6	LePn.024B12	LePn.019D6	LePn.027B2	LePn.010B4	LePn.026A7	LePn.010E8	1	0.933231		LePn.030D1	2
178	LePn.033H2	LePn.016E4	LePn.024B12	LePn.019D6	LePn.023A3	LePn.024H8	LePn.031D2	LePn.027B10	LePn.027D12	LePn.026A7	1	0.917895		LePn.033G3	2
179	LePn.003C6	LePn.005H6	LePn.010B12	LePn.027D12	LePn.024B12	LePn.001E12	LePn.015D6	LePn.008D12	LePn.005F9	LePn.030B11	0.978029	0.939365		LePn.035B11	2
180	LePn.005H6	LePn.011B3	LePn.033D7	LePn.021F1	LePn.020H9	LePn.007H10	LePn.032D12	LePn.004G7	LePn.016E4	LePn.020B9	0.997287	0.911053		LePn.035F8	2
181	LePn.016E4	LePn.013E5	LePn.003E4	LePn.011A2	LePn.011B2	LePn.001E12	LePn.007B8	LePn.003A8	LePn.026E1	LePn.033H2	0.999865	0.915064		LePn.001D3	1
182	LePn.016E4	LePn.004G7	LePn.013E5	LePn.032C3	LePn.020H9	LePn.033D7	LePn.024H8	LePn.032F3	LePn.027G2	LePn.012F12	0.976471	0.92344		LePn.001G3	1
183	LePn.007B8	LePn.011B3	LePn.015B5	LePn.027G2	LePn.024H8	LePn.034F12	LePn.014F2	LePn.020D6	LePn.009C5	LePn.029D11	0.998784	0.895482		LePn.002F8	1
184	LePn.007B8	LePn.010B12	LePn.012F12	LePn.033A7	LePn.026E1	LePn.011B2	LePn.024H8	LePn.008F2	LePn.016E4	LePn.010H7	0.991983	0.930164		LePn.002G3	1
185	LePn.016E4	LePn.010B2	LePn.031D7	LePn.012C5	LePn.020H9	LePn.020B12	LePn.024B6	LePn.026E1	LePn.022H3	LePn.011E2	0.992593	0.90138		LePn.003D1	1
186	LePn.020D5	LePn.011B3	LePn.026A8	LePn.018G11	LePn.007D5	LePn.032C3	LePn.010B12	LePn.033D7	LePn.024H8	LePn.009H2	0.991279	0.927451		LePn.003E3	1
187	LePn.011B3	LePn.012E6	LePn.010E8	LePn.027D12	LePn.024D1	LePn.007B7	LePn.006F3	LePn.030E3	LePn.012F12	LePn.014B2	0.979346	0.920373		LePn.003H1	1
188	LePn.034G3	LePn.019D6	LePn.033H2	LePn.014H7	LePn.010B12	LePn.023D8	LePn.012B6	LePn.004D2	LePn.025F8	LePn.006F3	0.991733	0.916244		LePn.004A3	1
189	LePn.007B8	LePn.033H2	LePn.007E1	LePn.027G2	LePn.030B6	LePn.016E4	LePn.012C5	LePn.022B7	LePn.035C10	LePn.023A6	0.993833	0.925445		LePn.004E9	1
190	LePn.010B12	LePn.019D6	LePn.010H7	LePn.025F7	LePn.027G2	LePn.033D7	LePn.033H2	LePn.016F12	LePn.020H9	LePn.022H3	0.987588	0.930046		LePn.004F3	1
191	LePn.007B8	LePn.006F1	LePn.026E7	LePn.012F12	LePn.014B2	LePn.011E5	LePn.004G7	LePn.017H9	LePn.010B12	LePn.022B7	0.993761	0.932995		LePn.004G6	1
192	LePn.016E4	LePn.005H6	LePn.033F8	LePn.035A8	LePn.009A11	LePn.010G5	LePn.024C3	LePn.028F12	LePn.010H7	LePn.033F5	0.996693	0.828477		LePn.005H4	1
193	LePn.034G3	LePn.019D6	LePn.010B12	LePn.016F12	LePn.023A8	LePn.024H8	LePn.033H2	LePn.005F9	LePn.007E1	LePn.030E12	1	0.933231		LePn.006A9	1
194	LePn.007B8	LePn.026E1	LePn.016F9	LePn.010E8	LePn.027B10	LePn.026E5	LePn.023A8	LePn.019D6	LePn.014C11	LePn.031D1	0.996767	0.892533		LePn.006G8	1
195	LePn.016E4	LePn.027A12	LePn.003E4	LePn.024B12	LePn.025E11	LePn.015D6	LePn.026E1	LePn.033D7	LePn.023D8	LePn.034G3	1	0.916952		LePn.006H11	1
196	LePn.006F3	LePn.016E4	LePn.020H9	LePn.024B12	LePn.028F12	LePn.010F1	LePn.009D6	LePn.025F8	LePn.029D11	LePn.031B3	0.970899	0.938422		LePn.006H2	1
197	LePn.007B8	LePn.027G2	LePn.033H2	LePn.013A11	LePn.011B3	LePn.031D2	LePn.032F3	LePn.020H9	LePn.024C3	LePn.010B12	0.989737	0.948213		LePn.009D8	1
198	LePn.007B8	LePn.028A12	LePn.024B1	LePn.032F3	LePn.028G3	LePn.026C12	LePn.011B3	LePn.029D11	LePn.018H9	LePn.009C5	0.994887	0.863395		LePn.010B9	1
199	LePn.024E4	LePn.004E9	LePn.026A8	LePn.010B4	LePn.010B12	LePn.005F9	LePn.019D6	LePn.026E1	LePn.007B8	LePn.004A3	1	0.861862		LePn.010G12	1
200	LePn.007B8	LePn.033H2	LePn.026E1	LePn.024H8	LePn.010B12	LePn.007D5	LePn.027D12	LePn.030A9	LePn.007E1	LePn.023A6	0.987477	0.940781		LePn.010G5	1
														LePn.011A1	1
														LePn.011B10	1
														LePn.011G11	1
														LePn.015A10	1
														LePn.015B10	1
														LePn.015E5	1
														LePn.015G3	1
														LePn.015H11	1
														LePn.015H9	1
														LePn.016A2	1
														LePn.016A8	1
														LePn.016C8	1
														LePn.017A3	1
														LePn.018A12	1
														LePn.018H9	1
														LePn.020E12	1
														LePn.020F7	1
														LePn.020G4	1
														LePn.021E7	1
														LePn.022G4	1
														LePn.022G7	1
														LePn.023B7	1
														LePn.023D6	1
														LePn.024B2	1
														LePn.024E4	1
														LePn.026F3	1
														LePn.026G6	1
														LePn.027G4	1
														LePn.027H6	1
														LePn.028D6	1
														LePn.029E3	1
														LePn.030A2	1
														LePn.030E12	1
														LePn.030E4	1
														LePn.030F3	1
														LePn.031A10	1
														LePn.032G3	1
														LePn.034A5	1
														LePn.034D6	1
														LePn.034G11	1
														LePn.035B12	1
