# Supplementary material for: Feature selection and validated predictive performance in the domain of Legionella pneumophila: a comparative study
Source: BMC Res Notes. 2016 Mar 8;9:147. doi: 10.1186/s13104-016-1945-2 (PMC4782323; doi:10.1186/s13104-016-1945-2)
Supplement: Supplementary file 3 — 10.1186/s13104-016-1945-2 Feature set CART. [file 13104_2016_1945_MOESM3_ESM.xlsx]

## Sheet: resultaat_cart
Bootstrap	Features										AUC bootstrap	AUC validated		Feature	Frequency
1	LePn.007B8	LePn.020D4	LePn.015C6	LePn.004E8	LePn.015C2	LePn.025F7	LePn.031D2	LePn.005F9	LePn.033F8	LePn.011B10	0.926051	0.828241		LePn.007B8	200
2	LePn.007B8	LePn.035A8	LePn.027A12	LePn.005H6	LePn.011A2	LePn.026A8	LePn.007B12	LePn.032G3	LePn.004D3	LePn.004E8	0.976236	0.904624		LePn.026A7	93
3	LePn.007B8	LePn.028A11	LePn.035B11	LePn.035C6	LePn.010A6	LePn.022B7	LePn.008B11	LePn.016E4	LePn.023A3	LePn.023A6	0.946744	0.887165		LePn.027A12	76
4	LePn.007B8	LePn.023A8	LePn.025F8	LePn.003E4	LePn.031H3	LePn.001C4	LePn.004D3	LePn.007C6	LePn.004F3	LePn.026A7	0.918264	0.846644		LePn.028A11	71
5	LePn.007B8	LePn.019D6	LePn.032E12	LePn.026E1	LePn.004E8	LePn.015B2	LePn.027A12	LePn.023A3	LePn.009A11	LePn.016E4	0.918284	0.865047		LePn.016E4	66
6	LePn.007B8	LePn.028A11	LePn.026A7	LePn.032E12	LePn.004F3	LePn.006F1	LePn.033F8	LePn.007G7	LePn.016E4	LePn.003G1	0.980909	0.948331		LePn.014H11	61
7	LePn.027A12	LePn.007B8	LePn.035C6	LePn.016E4	LePn.022G4	LePn.025F8	LePn.004F3	LePn.006F1	LePn.009A11	LePn.023A6	0.922558	0.892769		LePn.035C6	57
8	LePn.007B8	LePn.035C6	LePn.022B7	LePn.029D11	LePn.006C11	LePn.026A7	LePn.017H9	LePn.001A12	LePn.004D12	LePn.004F3	0.905418	0.841925		LePn.004E8	55
9	LePn.007B8	LePn.023A8	LePn.028A11	LePn.027A12	LePn.014B2	LePn.025F7	LePn.025F8	LePn.027F6	LePn.001C6	LePn.002F3	0.973366	0.900495		LePn.032E12	53
10	LePn.007B8	LePn.027A12	LePn.004F3	LePn.004D3	LePn.014H11	LePn.001A12	LePn.026A7	LePn.025F7	LePn.032E10	LePn.001G5	0.918895	0.842574		LePn.023A8	48
11	LePn.007B8	LePn.032E12	LePn.006F1	LePn.027G2	LePn.028A11	LePn.006G8	LePn.025A2	LePn.001G5	LePn.004D3	LePn.006D6	0.986565	0.919488		LePn.006F1	43
12	LePn.007B8	LePn.031H3	LePn.035C6	LePn.001C6	LePn.016E4	LePn.026A7	LePn.001A12	LePn.015D6	LePn.027A12	LePn.002F3	0.947642	0.863041		LePn.023A3	32
13	LePn.007B8	LePn.029D11	LePn.024H8	LePn.025F7	LePn.004G2	LePn.023C6	LePn.032E12	LePn.007H10	LePn.009D9	LePn.013G12	0.969577	0.889289		LePn.004D3	31
14	LePn.007B8	LePn.023A3	LePn.026E1	LePn.015B2	LePn.004E8	LePn.023A6	LePn.028A11	LePn.007H4	LePn.022G7	LePn.006B6	0.942323	0.8805		LePn.023A6	31
15	LePn.007B8	LePn.014C5	LePn.004F3	LePn.007B12	LePn.026A7	LePn.031D2	LePn.004E8	LePn.023A8	LePn.025F8	LePn.027A12	0.926392	0.871889		LePn.005H6	29
16	LePn.007B8	LePn.026A8	LePn.035C6	LePn.023C6	LePn.028G3	LePn.028E9	LePn.025F7	LePn.005H6	LePn.033H2	LePn.015D6	0.90625	0.823287		LePn.022B7	29
17	LePn.007B8	LePn.014H11	LePn.020D5	LePn.028A11	LePn.025F8	LePn.007G7	LePn.011G11	LePn.035C6	LePn.004E9	LePn.026A7	0.934375	0.896367		LePn.025F8	29
18	LePn.007B8	LePn.032E12	LePn.026A7	LePn.015D6	LePn.023A8	LePn.027F6	LePn.035C10	LePn.026A8	LePn.027A12	LePn.018F9	0.959774	0.942079		LePn.026A8	29
19	LePn.007B8	LePn.023C6	LePn.007D5	LePn.014H11	LePn.023A3	LePn.010H7	LePn.016E4	LePn.028E9	LePn.004E9	LePn.012H3	0.928638	0.860387		LePn.029D11	26
20	LePn.007B8	LePn.014H11	LePn.027A12	LePn.032E12	LePn.028A11	LePn.003E4	LePn.006F1	LePn.028E9	LePn.024D1	LePn.031D7	0.935465	0.860564		LePn.031H3	23
21	LePn.007B8	LePn.026A7	LePn.004D3	LePn.023A6	LePn.028F12	LePn.017B6	LePn.026A8	LePn.009B3	LePn.009C5	LePn.012E6	0.908511	0.864221		LePn.004F3	22
22	LePn.007B8	LePn.028A11	LePn.033F8	LePn.005H6	LePn.014H11	LePn.007H8	LePn.020D5	LePn.026A7	LePn.026E1	LePn.010H2	0.942923	0.919134		LePn.025F7	21
23	LePn.023C6	LePn.007B8	LePn.004D3	LePn.012B6	LePn.026A8	LePn.031D2	LePn.031G4	LePn.015B2	LePn.009H2	LePn.024D1	0.842376	0.836322		LePn.010H7	20
24	LePn.007B8	LePn.016E4	LePn.027A12	LePn.020D5	LePn.007H10	LePn.005H6	LePn.022B7	LePn.025B12	LePn.031H3	LePn.004E8	0.905571	0.840215		LePn.010H2	18
25	LePn.007B8	LePn.035C6	LePn.006F1	LePn.029D11	LePn.007B1	LePn.015H11	LePn.023A6	LePn.028B11	LePn.028G6	LePn.010H7	0.948862	0.839566		LePn.022G4	18
26	LePn.007B8	LePn.026A7	LePn.016E4	LePn.028A11	LePn.035C6	LePn.027A12	LePn.029D11	LePn.023A8	LePn.024D1	LePn.027F6	0.959725	0.897369		LePn.001A12	17
27	LePn.007B8	LePn.027G2	LePn.014H11	LePn.025F8	LePn.020D5	LePn.023A3	LePn.026A7	LePn.032E12	LePn.035A8	LePn.019D6	0.982157	0.90604		LePn.003E4	17
28	LePn.007B8	LePn.014H11	LePn.027G2	LePn.026A7	LePn.011F9	LePn.032A6	LePn.025F7	LePn.027A12	LePn.004D3	LePn.009D9	0.995981	0.93559		LePn.023C6	17
29	LePn.007B8	LePn.027A12	LePn.004F3	LePn.003E4	LePn.005H6	LePn.004F7	LePn.004G6	LePn.014H11	LePn.016G6	LePn.028A11	0.904095	0.834493		LePn.026E1	16
30	LePn.007B8	LePn.028A11	LePn.016E4	LePn.026A7	LePn.022G4	LePn.014H11	LePn.017B6	LePn.004E8	LePn.004E9	LePn.011A8	0.938009	0.86717		LePn.024H8	15
31	LePn.007B8	LePn.004E8	LePn.025A2	LePn.014C5	LePn.007D5	LePn.029D11	LePn.006F1	LePn.011A8	LePn.024D1	LePn.027A12	0.933924	0.868704		LePn.025B12	15
32	LePn.007B8	LePn.025B12	LePn.011B10	LePn.026A7	LePn.022G4	LePn.025F7	LePn.028F12	LePn.011F9	LePn.016E4	LePn.013A9	0.980477	0.853014		LePn.002D4	14
33	LePn.007B8	LePn.026A7	LePn.025F7	LePn.025B12	LePn.004F3	LePn.023A6	LePn.032E12	LePn.001A12	LePn.002D4	LePn.006F1	0.883526	0.864221		LePn.007H8	14
34	LePn.007B8	LePn.028A11	LePn.022G4	LePn.029D11	LePn.007H8	LePn.027A12	LePn.004E8	LePn.014H11	LePn.006G8	LePn.012F12	0.924034	0.853663		LePn.017B6	13
35	LePn.007B8	LePn.015C6	LePn.007G7	LePn.023A3	LePn.026A7	LePn.027A12	LePn.004E8	LePn.008F2	LePn.017E6	LePn.029E3	0.945096	0.879262		LePn.020D5	13
36	LePn.007B8	LePn.035C6	LePn.015C2	LePn.011F9	LePn.023C6	LePn.021B5	LePn.004E9	LePn.031H3	LePn.032G3	LePn.014H11	0.873347	0.802878		LePn.011F9	12
37	LePn.007B8	LePn.026A7	LePn.011F9	LePn.027A12	LePn.023A8	LePn.028A11	LePn.003D1	LePn.003E3	LePn.004G3	LePn.023A3	0.980685	0.931639		LePn.019D6	12
38	LePn.007B8	LePn.032E12	LePn.006F1	LePn.027A12	LePn.031H3	LePn.001C6	LePn.010B12	LePn.011B2	LePn.026A7	LePn.026E7	0.979186	0.941548		LePn.027G2	12
39	LePn.007B8	LePn.015D6	LePn.031D2	LePn.006F1	LePn.023A3	LePn.023A8	LePn.014H11	LePn.031H3	LePn.003E4	LePn.004E8	0.970072	0.916362		LePn.015C6	11
40	LePn.007B8	LePn.005H6	LePn.006F1	LePn.004E8	LePn.032E12	LePn.025F8	LePn.014H11	LePn.003E4	LePn.022B7	LePn.007E1	0.874012	0.837089		LePn.015H11	11
41	LePn.026A8	LePn.007B8	LePn.035C6	LePn.032E12	LePn.026A7	LePn.025F7	LePn.004E8	LePn.010B12	LePn.027H6	LePn.001E10	0.898597	0.821222		LePn.027F6	11
42	LePn.007B8	LePn.024C3	LePn.026A7	LePn.023A3	LePn.028A11	LePn.011G11	LePn.033H2	LePn.007B12	LePn.024H8	LePn.004A7	0.93413	0.890291		LePn.001G5	10
43	LePn.007B8	LePn.035C6	LePn.027A12	LePn.026A7	LePn.029D11	LePn.001A12	LePn.011G11	LePn.028A11	LePn.032E12	LePn.015G3	0.931977	0.876194		LePn.004E9	10
44	LePn.007B8	LePn.023A3	LePn.029D11	LePn.016G6	LePn.007H6	LePn.023A6	LePn.024D1	LePn.025F7	LePn.003E4	LePn.004E8	0.955936	0.845582		LePn.006H2	10
45	LePn.007B8	LePn.025F7	LePn.027A12	LePn.023A8	LePn.015C6	LePn.026A7	LePn.006C11	LePn.026A8	LePn.001A12	LePn.003F11	0.968571	0.917954		LePn.011A8	10
46	LePn.007B8	LePn.022B7	LePn.027A12	LePn.032E12	LePn.004F3	LePn.023A8	LePn.026A7	LePn.004E8	LePn.006F1	LePn.027G2	0.972158	0.942668		LePn.028E9	10
47	LePn.007B8	LePn.010H2	LePn.028A11	LePn.032G3	LePn.023C6	LePn.005H6	LePn.020D5	LePn.024H8	LePn.001B4	LePn.011B2	0.932749	0.850242		LePn.001C6	9
48	LePn.028A11	LePn.007B8	LePn.035C6	LePn.004E8	LePn.006H2	LePn.025F8	LePn.022H3	LePn.014H11	LePn.016E4	LePn.026A7	0.965543	0.864811		LePn.001E12	9
49	LePn.007B8	LePn.026A7	LePn.014H11	LePn.027G2	LePn.027A12	LePn.023A8	LePn.027F4	LePn.006F1	LePn.007E9	LePn.011B10	0.969384	0.910051		LePn.006C11	9
50	LePn.007B8	LePn.026A7	LePn.032E12	LePn.005H6	LePn.010H7	LePn.012F12	LePn.002D4	LePn.006F1	LePn.006F3	LePn.004F3	0.898303	0.857025		LePn.007E9	9
51	LePn.007B8	LePn.023A6	LePn.028A11	LePn.019D6	LePn.032E12	LePn.009A11	LePn.010H2	LePn.004E8	LePn.004G2	LePn.009F12	0.933546	0.884157		LePn.010B12	9
52	LePn.007B8	LePn.025F8	LePn.035C6	LePn.026A7	LePn.022A6	LePn.032E12	LePn.015H11	LePn.028A11	LePn.012F12	LePn.022B7	0.929777	0.857497		LePn.015B2	9
53	LePn.007B8	LePn.027A12	LePn.006H2	LePn.025B12	LePn.003E4	LePn.011F9	LePn.011G11	LePn.020D4	LePn.001C6	LePn.002D4	0.951605	0.81904		LePn.024C3	9
54	LePn.007B8	LePn.026A8	LePn.031H3	LePn.026A7	LePn.032E12	LePn.005H6	LePn.022G7	LePn.023A3	LePn.006F3	LePn.014D8	0.937616	0.887814		LePn.033F8	9
55	LePn.032E12	LePn.007B8	LePn.035C6	LePn.023A8	LePn.001H3	LePn.007E9	LePn.022B7	LePn.026E1	LePn.009G11	LePn.015B2	0.986748	0.783414		LePn.004G2	8
56	LePn.007B8	LePn.029D11	LePn.028A11	LePn.026A7	LePn.032A6	LePn.009G2	LePn.014H11	LePn.004D3	LePn.019D6	LePn.032E12	0.967735	0.929102		LePn.007B12	8
57	LePn.007B8	LePn.016E4	LePn.027A12	LePn.010H2	LePn.010H7	LePn.024C3	LePn.031D2	LePn.034F12	LePn.002D6	LePn.002F3	0.907052	0.848059		LePn.011G11	8
58	LePn.032E12	LePn.007B8	LePn.014D8	LePn.026A7	LePn.022A9	LePn.010F1	LePn.014H11	LePn.001G5	LePn.006A8	LePn.010H2	0.959163	0.871358		LePn.015D6	8
59	LePn.007B8	LePn.026E5	LePn.024C3	LePn.032E12	LePn.015C2	LePn.016E4	LePn.006F1	LePn.004D3	LePn.031G4	LePn.004F3	0.983272	0.910935		LePn.031D2	8
60	LePn.007B8	LePn.022B7	LePn.025F7	LePn.026A8	LePn.012F12	LePn.007H8	LePn.023A8	LePn.006C11	LePn.011A1	LePn.022G4	0.942373	0.872832		LePn.001B4	7
61	LePn.007B8	LePn.025B12	LePn.028F12	LePn.001D3	LePn.007E9	LePn.027A12	LePn.002D4	LePn.009G11	LePn.002E5	LePn.006G2	0.943081	0.836735		LePn.012F12	7
62	LePn.007B8	LePn.004E8	LePn.023A6	LePn.027A12	LePn.006F1	LePn.022B7	LePn.023A8	LePn.028A11	LePn.020D5	LePn.009D9	0.933093	0.880972		LePn.014D8	7
63	LePn.035C6	LePn.007B8	LePn.023C6	LePn.023A3	LePn.028A11	LePn.011A8	LePn.023A8	LePn.007E9	LePn.016E4	LePn.018D9	0.926687	0.810251		LePn.015C2	7
64	LePn.007B8	LePn.002G3	LePn.033F8	LePn.023A3	LePn.023A8	LePn.026A8	LePn.027A12	LePn.024H8	LePn.029D11	LePn.004D12	0.94603	0.911112		LePn.024B12	7
65	LePn.007B8	LePn.026A8	LePn.004F3	LePn.014H11	LePn.001A12	LePn.018F4	LePn.016E4	LePn.022G2	LePn.021F1	LePn.032E12	0.94522	0.894715		LePn.028G3	7
66	LePn.007B8	LePn.033H2	LePn.011A8	LePn.016E4	LePn.035C6	LePn.022G4	LePn.027A12	LePn.015H11	LePn.017H5	LePn.020D5	0.843352	0.814616		LePn.032A6	7
67	LePn.007B8	LePn.026A7	LePn.028A11	LePn.005H6	LePn.027G2	LePn.026A8	LePn.012C5	LePn.004E8	LePn.009D6	LePn.023E5	0.954535	0.90663		LePn.033H2	7
68	LePn.007B8	LePn.026A7	LePn.014H11	LePn.033F8	LePn.029H3	LePn.035D10	LePn.017B6	LePn.022A6	LePn.022B7	LePn.023A8	0.96353	0.896956		LePn.002F3	6
69	LePn.007B8	LePn.023C6	LePn.035C6	LePn.007B7	LePn.026A7	LePn.005H6	LePn.006H11	LePn.011F9	LePn.017B6	LePn.023A3	0.948811	0.887342		LePn.007D5	6
70	LePn.032E12	LePn.007B8	LePn.031H3	LePn.015A8	LePn.010B12	LePn.001C6	LePn.007H8	LePn.026A7	LePn.019D6	LePn.032A6	0.975756	0.8979		LePn.020D4	6
71	LePn.032E12	LePn.007B8	LePn.027A12	LePn.022A9	LePn.023A3	LePn.006F1	LePn.006F3	LePn.011A8	LePn.015D6	LePn.035C6	0.947088	0.902088		LePn.028F12	6
72	LePn.007B8	LePn.028A11	LePn.026A8	LePn.001E12	LePn.023A3	LePn.033G3	LePn.003H1	LePn.006C11	LePn.014H11	LePn.029D11	0.915876	0.847941		LePn.035A8	6
73	LePn.007B8	LePn.001G5	LePn.024B12	LePn.015C2	LePn.013H2	LePn.028A11	LePn.004F3	LePn.012C5	LePn.006H2	LePn.013A9	0.94457	0.871122		LePn.001C4	5
74	LePn.035C6	LePn.007B8	LePn.025F8	LePn.032E12	LePn.022G4	LePn.010H2	LePn.014H11	LePn.004G2	LePn.011A2	LePn.016E4	0.946332	0.856612		LePn.006F3	5
75	LePn.017E6	LePn.026A7	LePn.007B8	LePn.015H11	LePn.001D9	LePn.010B2	LePn.019D11	LePn.003E3	LePn.023A6	LePn.014H11	0.927722	0.848944		LePn.006H11	5
76	LePn.007B8	LePn.026A7	LePn.023A8	LePn.028B11	LePn.035C6	LePn.002D4	LePn.028A11	LePn.001G5	LePn.008F2	LePn.011G11	0.976954	0.916185		LePn.007H10	5
77	LePn.007B8	LePn.026A7	LePn.026A8	LePn.023A6	LePn.028G3	LePn.005F9	LePn.022B7	LePn.024B12	LePn.025B12	LePn.001E12	0.871665	0.81031		LePn.009A11	5
78	LePn.007B8	LePn.022B7	LePn.028A11	LePn.007G6	LePn.010H2	LePn.023A3	LePn.005H6	LePn.028B11	LePn.031H3	LePn.001G5	0.954751	0.867583		LePn.009D6	5
79	LePn.007B8	LePn.004D3	LePn.027A12	LePn.032E12	LePn.006F1	LePn.015C6	LePn.028A11	LePn.014H11	LePn.031D2	LePn.002D4	0.985351	0.939896		LePn.022A6	5
80	LePn.007B8	LePn.027A12	LePn.035C6	LePn.004D3	LePn.029D11	LePn.026A7	LePn.035G3	LePn.004E8	LePn.004F3	LePn.006C11	0.937242	0.85095		LePn.024D1	5
81	LePn.007B8	LePn.016E4	LePn.028A11	LePn.010H7	LePn.004D3	LePn.004F7	LePn.015D6	LePn.025B12	LePn.025F8	LePn.027F6	0.950808	0.917188		LePn.027G4	5
82	LePn.007B8	LePn.024B12	LePn.026A7	LePn.025B12	LePn.026A8	LePn.026E1	LePn.010E7	LePn.004E8	LePn.010H7	LePn.013H2	0.899027	0.823169		LePn.028B11	5
83	LePn.007B8	LePn.014D8	LePn.026A7	LePn.010H7	LePn.026A8	LePn.035C6	LePn.028G3	LePn.001E10	LePn.004E8	LePn.032G5	0.926616	0.821222		LePn.004G7	4
84	LePn.007B8	LePn.023A8	LePn.010H2	LePn.027A12	LePn.007H8	LePn.028A11	LePn.002A2	LePn.011F9	LePn.024B11	LePn.004D3	0.90151	0.853191		LePn.006G8	4
85	LePn.007B8	LePn.016E4	LePn.023A8	LePn.005H6	LePn.027A12	LePn.022B7	LePn.024C3	LePn.026A7	LePn.026A8	LePn.001E12	0.924136	0.910169		LePn.009D9	4
86	LePn.004E8	LePn.007B8	LePn.006F1	LePn.015C6	LePn.015E11	LePn.032E12	LePn.010F1	LePn.016E4	LePn.023A8	LePn.032G3	0.97047	0.938776		LePn.009G11	4
87	LePn.007B8	LePn.032E12	LePn.006F1	LePn.025F7	LePn.014H11	LePn.003E4	LePn.026A8	LePn.031H3	LePn.005H6	LePn.001C6	0.920048	0.893594		LePn.010B2	4
88	LePn.007B8	LePn.019D6	LePn.023A8	LePn.026A7	LePn.016E4	LePn.028E9	LePn.006H2	LePn.027A9	LePn.027E7	LePn.004E8	0.925957	0.896249		LePn.010F1	4
89	LePn.004E8	LePn.029E3	LePn.006D6	LePn.007H8	LePn.021F4	LePn.005H6	LePn.007B2	LePn.007B8	LePn.016E4	LePn.028A12	0.865142	0.816739		LePn.012B6	4
90	LePn.007B8	LePn.016E4	LePn.025F8	LePn.026A7	LePn.010H2	LePn.014H11	LePn.015H11	LePn.028A11	LePn.004E8	LePn.015C6	0.950985	0.887637		LePn.013A9	4
91	LePn.007B8	LePn.004D3	LePn.002D4	LePn.022B7	LePn.023A8	LePn.027A12	LePn.035C6	LePn.001G5	LePn.003H1	LePn.024H8	0.920022	0.836499		LePn.017E6	4
92	LePn.007B8	LePn.016E4	LePn.023A6	LePn.035C6	LePn.024C3	LePn.017H9	LePn.032E12	LePn.033F8	LePn.001E12	LePn.006H11	0.941312	0.865754		LePn.022A9	4
93	LePn.007B8	LePn.026A7	LePn.023A8	LePn.027F6	LePn.003E4	LePn.022B7	LePn.024C3	LePn.027A12	LePn.035C6	LePn.004F3	0.937656	0.864221		LePn.023E5	4
94	LePn.007B8	LePn.035C6	LePn.023A8	LePn.023C6	LePn.009B3	LePn.020G4	LePn.022B7	LePn.027G4	LePn.013A9	LePn.014H11	0.961644	0.882152		LePn.025A2	4
95	LePn.007B8	LePn.028A11	LePn.014H11	LePn.025F8	LePn.006F1	LePn.006H11	LePn.031D7	LePn.035C6	LePn.004F3	LePn.010G12	0.886858	0.850006		LePn.032G3	4
96	LePn.007B8	LePn.027A12	LePn.026A8	LePn.035C6	LePn.032E12	LePn.004E8	LePn.026E7	LePn.009A11	LePn.016E4	LePn.017H2	0.909961	0.869234		LePn.035G3	4
97	LePn.007B8	LePn.014H11	LePn.027A12	LePn.004E8	LePn.006H2	LePn.032E12	LePn.026A7	LePn.015B1	LePn.028A11	LePn.028E9	0.918116	0.892474		LePn.001D9	3
98	LePn.007B8	LePn.006F1	LePn.026A7	LePn.032E12	LePn.025F7	LePn.035C6	LePn.027F4	LePn.004D3	LePn.006H2	LePn.011F9	0.936778	0.855137		LePn.001E10	3
99	LePn.007B8	LePn.014H11	LePn.024B12	LePn.025A2	LePn.027A12	LePn.024H8	LePn.015H11	LePn.022B7	LePn.023A6	LePn.026A7	0.930164	0.831367		LePn.002E5	3
100	LePn.007B8	LePn.027A12	LePn.026A7	LePn.028A11	LePn.024E1	LePn.012C5	LePn.018F9	LePn.020D6	LePn.001A12	LePn.004E8	0.976244	0.91648		LePn.004C4	3
101	LePn.007B8	LePn.031H3	LePn.026A7	LePn.026E1	LePn.025F7	LePn.028A11	LePn.032A6	LePn.014D8	LePn.025B12	LePn.026E5	0.960849	0.872832		LePn.004D12	3
102	LePn.007B8	LePn.031H3	LePn.032E12	LePn.025B12	LePn.022B7	LePn.022G4	LePn.023A6	LePn.023C11	LePn.017B6	LePn.024H8	0.963436	0.932641		LePn.004F7	3
103	LePn.007B8	LePn.016E4	LePn.023G3	LePn.025F8	LePn.024E1	LePn.032C5	LePn.022A6	LePn.006F1	LePn.006H11	LePn.007B2	0.965988	0.856258		LePn.005F9	3
104	LePn.007B8	LePn.028A11	LePn.014H11	LePn.016E4	LePn.010H2	LePn.026A7	LePn.023A6	LePn.035C6	LePn.012H6	LePn.023A8	0.939522	0.88398		LePn.006A8	3
105	LePn.004G2	LePn.022G4	LePn.007B8	LePn.033F8	LePn.010H2	LePn.012F12	LePn.007H10	LePn.014H11	LePn.010B2	LePn.014A5	0.926527	0.827061		LePn.007G7	3
106	LePn.007B8	LePn.028A11	LePn.026A7	LePn.032E12	LePn.002D4	LePn.006F3	LePn.023A6	LePn.004A3	LePn.006F1	LePn.016E4	0.968628	0.906217		LePn.008E6	3
107	LePn.007B8	LePn.028A11	LePn.026E1	LePn.025A2	LePn.010F1	LePn.010H2	LePn.014H11	LePn.002F3	LePn.003E4	LePn.023A8	0.990803	0.913177		LePn.009F12	3
108	LePn.007B8	LePn.028A11	LePn.016E4	LePn.005H6	LePn.013A9	LePn.026E1	LePn.004E9	LePn.006F1	LePn.023A3	LePn.023A6	0.913858	0.861626		LePn.011B10	3
109	LePn.007B8	LePn.026A8	LePn.028A11	LePn.014H11	LePn.032E12	LePn.033H2	LePn.004E8	LePn.001A12	LePn.006F1	LePn.017H9	0.935291	0.906689		LePn.012C5	3
110	LePn.007B8	LePn.020D4	LePn.035C6	LePn.028A11	LePn.001B4	LePn.004D3	LePn.027A12	LePn.010B12	LePn.011A1	LePn.025F8	0.924742	0.763891		LePn.012E6	3
111	LePn.007B8	LePn.032E12	LePn.016E4	LePn.025E11	LePn.027A12	LePn.004E9	LePn.033H2	LePn.035C6	LePn.004G6	LePn.004G7	0.958004	0.905981		LePn.013G12	3
112	LePn.007B8	LePn.003E4	LePn.004F3	LePn.026A7	LePn.023C6	LePn.026A8	LePn.016G6	LePn.024C3	LePn.023A6	LePn.005H6	0.88241	0.838563		LePn.013H2	3
113	LePn.007B8	LePn.023A6	LePn.027G9	LePn.032E12	LePn.017B6	LePn.023A3	LePn.004E8	LePn.014H11	LePn.022G4	LePn.026A7	0.939977	0.900849		LePn.014C5	3
114	LePn.007B8	LePn.035C6	LePn.015C2	LePn.027A12	LePn.026A7	LePn.023A8	LePn.014H11	LePn.025F8	LePn.004D3	LePn.007D5	0.962151	0.835673		LePn.016G6	3
115	LePn.007B8	LePn.027A12	LePn.028E9	LePn.015B2	LePn.023A8	LePn.032E12	LePn.006F1	LePn.022G4	LePn.021F1	LePn.033F8	0.957679	0.919547		LePn.017H9	3
116	LePn.007B8	LePn.027A12	LePn.026A7	LePn.033H2	LePn.005H6	LePn.002D4	LePn.006H2	LePn.023C6	LePn.031H3	LePn.035F8	0.920786	0.925386		LePn.018F9	3
117	LePn.007B8	LePn.032E12	LePn.016E4	LePn.029D11	LePn.026A7	LePn.001E12	LePn.006F1	LePn.026A8	LePn.035G3	LePn.010H2	0.962952	0.910582		LePn.023C11	3
118	LePn.007B8	LePn.025F8	LePn.001A12	LePn.004E8	LePn.032A6	LePn.026A7	LePn.027A12	LePn.035C6	LePn.006C11	LePn.016E4	0.931192	0.909697		LePn.026E5	3
119	LePn.007B8	LePn.026A7	LePn.014H11	LePn.019D6	LePn.027A12	LePn.035A8	LePn.029E3	LePn.031D7	LePn.004D3	LePn.004E8	0.953779	0.889525		LePn.026E7	3
120	LePn.007B8	LePn.011F9	LePn.016E4	LePn.023A3	LePn.026A7	LePn.028B11	LePn.006F1	LePn.010F1	LePn.020D4	LePn.001E12	0.947068	0.905096		LePn.027G9	3
121	LePn.007B8	LePn.035C6	LePn.004D3	LePn.014H11	LePn.028A11	LePn.028A12	LePn.011A8	LePn.023A3	LePn.025F7	LePn.027G2	0.909058	0.849652		LePn.027H6	3
122	LePn.007B8	LePn.016E4	LePn.028A11	LePn.014H11	LePn.025B12	LePn.027F6	LePn.026E1	LePn.004E8	LePn.023A8	LePn.026A7	0.954016	0.871771		LePn.029E3	3
123	LePn.016E4	LePn.007B8	LePn.035C6	LePn.015D6	LePn.026E7	LePn.033G3	LePn.016C8	LePn.019D6	LePn.023C11	LePn.006F1	0.84518	0.81845		LePn.031D7	3
124	LePn.007B8	LePn.014H11	LePn.028A11	LePn.026A7	LePn.007E9	LePn.015C2	LePn.022B7	LePn.025F8	LePn.012F12	LePn.013E5	0.934529	0.923912		LePn.034F12	3
125	LePn.007B8	LePn.027A12	LePn.014H11	LePn.016E4	LePn.004E8	LePn.035C6	LePn.004D12	LePn.010H2	LePn.027F6	LePn.001D9	0.948529	0.905981		LePn.001D3	2
126	LePn.015C6	LePn.007B8	LePn.010H7	LePn.023C6	LePn.031H3	LePn.028A11	LePn.001B4	LePn.001E10	LePn.011A8	LePn.025F8	0.952047	0.850655		LePn.001H3	2
127	LePn.007B8	LePn.032E12	LePn.006F1	LePn.026A7	LePn.035C6	LePn.016E4	LePn.024H8	LePn.010H2	LePn.022A9	LePn.007H8	0.955195	0.914651		LePn.002A2	2
128	LePn.007B8	LePn.027A12	LePn.026A7	LePn.028B11	LePn.004E8	LePn.015D6	LePn.016E4	LePn.023A8	LePn.023A3	LePn.028A11	0.8921	0.837737		LePn.002B12	2
129	LePn.007B8	LePn.016E4	LePn.015H11	LePn.021G10	LePn.034F12	LePn.005H6	LePn.026A7	LePn.008E6	LePn.001B4	LePn.007D9	0.949419	0.870768		LePn.002D6	2
130	LePn.007B8	LePn.005H6	LePn.023A3	LePn.025F7	LePn.020D4	LePn.022B7	LePn.027A12	LePn.003E4	LePn.010H2	LePn.024C3	0.921221	0.873186		LePn.003D1	2
131	LePn.007B8	LePn.032E12	LePn.026A7	LePn.029D11	LePn.001A12	LePn.005H6	LePn.022B7	LePn.011F9	LePn.022G4	LePn.025B12	0.878891	0.824997		LePn.003E3	2
132	LePn.007B8	LePn.016E4	LePn.010H7	LePn.031H3	LePn.004F3	LePn.022B7	LePn.035C6	LePn.004D3	LePn.026A8	LePn.001D3	0.931857	0.891766		LePn.003H1	2
133	LePn.007B8	LePn.004D3	LePn.012B6	LePn.003A8	LePn.017E6	LePn.027A12	LePn.012F12	LePn.015B2	LePn.035A8	LePn.029C3	0.961243	0.860741		LePn.004A3	2
134	LePn.007B8	LePn.028A11	LePn.026A7	LePn.027A12	LePn.014H11	LePn.023A8	LePn.016E4	LePn.023A6	LePn.001B6	LePn.002B12	0.965948	0.891825		LePn.004A7	2
135	LePn.007B8	LePn.032E12	LePn.016E4	LePn.006F1	LePn.027A12	LePn.004E8	LePn.004D3	LePn.015H11	LePn.033B6	LePn.004E9	0.967352	0.91182		LePn.004G6	2
136	LePn.007B8	LePn.025F7	LePn.028A11	LePn.035C6	LePn.013G12	LePn.035G4	LePn.016E4	LePn.026A7	LePn.015F4	LePn.027G4	0.990146	0.883213		LePn.006D6	2
137	LePn.035C6	LePn.007B8	LePn.022G4	LePn.025F8	LePn.004G2	LePn.012B6	LePn.016E4	LePn.023A8	LePn.027A12	LePn.004D3	0.920391	0.85732		LePn.007B2	2
138	LePn.007B8	LePn.027A12	LePn.032E12	LePn.004E8	LePn.027F6	LePn.010H2	LePn.022G2	LePn.010B12	LePn.011G11	LePn.007B12	0.95091	0.848531		LePn.007C6	2
139	LePn.007B8	LePn.023A8	LePn.005H6	LePn.029D11	LePn.003E4	LePn.023E5	LePn.026A7	LePn.027G9	LePn.028A11	LePn.027G2	0.949735	0.891943		LePn.007G6	2
140	LePn.007B8	LePn.027A12	LePn.010H7	LePn.015H11	LePn.006F1	LePn.002B12	LePn.027G4	LePn.001A12	LePn.004D3	LePn.004E8	0.977319	0.916893		LePn.008F2	2
141	LePn.007B8	LePn.028A11	LePn.014H11	LePn.026A7	LePn.004E9	LePn.011G11	LePn.016E4	LePn.025F8	LePn.021G10	LePn.001G5	0.977822	0.900495		LePn.009B3	2
142	LePn.007B8	LePn.016E4	LePn.029D11	LePn.026A7	LePn.025F8	LePn.009G11	LePn.035G3	LePn.001C6	LePn.022B7	LePn.022G4	0.903125	0.853309		LePn.009H2	2
143	LePn.007B8	LePn.029D11	LePn.026E5	LePn.028A11	LePn.027A12	LePn.027F6	LePn.015A8	LePn.017A3	LePn.017B6	LePn.032A6	0.976715	0.932523		LePn.011A1	2
144	LePn.007B8	LePn.025F8	LePn.032E12	LePn.035C6	LePn.026A7	LePn.010B12	LePn.015H11	LePn.006F1	LePn.001B4	LePn.009D6	0.928406	0.894892		LePn.011A2	2
145	LePn.007B8	LePn.035C6	LePn.004D3	LePn.027A12	LePn.014H11	LePn.006G8	LePn.028E9	LePn.019D6	LePn.004E8	LePn.017B6	0.953947	0.821753		LePn.011B2	2
146	LePn.007B8	LePn.026A7	LePn.005H6	LePn.016E4	LePn.022B7	LePn.014H11	LePn.022G4	LePn.023A3	LePn.016A2	LePn.017B6	0.912538	0.895187		LePn.012H3	2
147	LePn.007B8	LePn.026A8	LePn.032E12	LePn.028A11	LePn.030B11	LePn.035C6	LePn.006H2	LePn.003E4	LePn.012A12	LePn.017B6	0.970844	0.911938		LePn.014B2	2
148	LePn.007B8	LePn.007E9	LePn.022A6	LePn.010H7	LePn.001G5	LePn.002D4	LePn.004A3	LePn.007C6	LePn.009D6	LePn.026A7	0.924206	0.839566		LePn.014B8	2
149	LePn.007B8	LePn.023E5	LePn.006H2	LePn.001C4	LePn.027G2	LePn.028A11	LePn.029D11	LePn.020D5	LePn.016E4	LePn.023A3	0.932127	0.906925		LePn.015A8	2
150	LePn.007B8	LePn.019D6	LePn.025F8	LePn.031H3	LePn.023A8	LePn.026A8	LePn.006H2	LePn.016E4	LePn.001A12	LePn.035C6	0.874012	0.844049		LePn.016C8	2
151	LePn.007B8	LePn.027A12	LePn.026A7	LePn.024B6	LePn.013G12	LePn.001A12	LePn.007B12	LePn.007H8	LePn.028G3	LePn.006F3	0.927179	0.855432		LePn.018F4	2
152	LePn.007B8	LePn.005H6	LePn.004E8	LePn.023A8	LePn.032E12	LePn.014H11	LePn.026A7	LePn.004F7	LePn.009D6	LePn.016E4	0.923869	0.87183		LePn.019D11	2
153	LePn.007B8	LePn.016E4	LePn.026A7	LePn.001B4	LePn.023A8	LePn.001C4	LePn.007E9	LePn.011G11	LePn.001D9	LePn.004C4	0.955735	0.857674		LePn.021B5	2
154	LePn.007B8	LePn.027A12	LePn.026A7	LePn.015C6	LePn.010B2	LePn.016E4	LePn.024B12	LePn.004D3	LePn.004E8	LePn.020D5	0.867642	0.823169		LePn.021F1	2
155	LePn.007B8	LePn.032A6	LePn.031H3	LePn.028A11	LePn.033D1	LePn.004E8	LePn.005G9	LePn.014H11	LePn.027G4	LePn.001C4	0.92728	0.860859		LePn.021G10	2
156	LePn.025F8	LePn.007B8	LePn.004E8	LePn.014H11	LePn.035C6	LePn.027A12	LePn.002A2	LePn.010H2	LePn.023C11	LePn.028G3	0.88207	0.782293		LePn.022G2	2
157	LePn.007B8	LePn.023A3	LePn.027A12	LePn.026A7	LePn.005F9	LePn.023A8	LePn.016E4	LePn.002E5	LePn.007H8	LePn.023A6	0.957121	0.884806		LePn.022G7	2
158	LePn.007B8	LePn.024H8	LePn.031H3	LePn.033F8	LePn.016E4	LePn.024C3	LePn.028A11	LePn.003E4	LePn.007H8	LePn.022B7	0.839616	0.79816		LePn.024B6	2
159	LePn.007B8	LePn.014D8	LePn.023A3	LePn.006C11	LePn.028A11	LePn.004F3	LePn.004G7	LePn.006F1	LePn.007B12	LePn.014H11	0.983571	0.919606		LePn.024E1	2
160	LePn.007B8	LePn.014H11	LePn.027A12	LePn.006F1	LePn.028E9	LePn.022G4	LePn.004E8	LePn.004G2	LePn.020D4	LePn.020D5	0.972882	0.907043		LePn.027E7	2
161	LePn.007B8	LePn.014H11	LePn.016E4	LePn.025F8	LePn.035C6	LePn.019D6	LePn.011A8	LePn.014B8	LePn.023C6	LePn.028A11	0.962464	0.882034		LePn.027F4	2
162	LePn.007B8	LePn.007H10	LePn.035C6	LePn.015C2	LePn.006H11	LePn.016E4	LePn.023A8	LePn.007D5	LePn.023A6	LePn.035A8	0.931693	0.842338		LePn.028A12	2
163	LePn.007B8	LePn.024H8	LePn.031D2	LePn.035C6	LePn.028A11	LePn.026G6	LePn.023C6	LePn.027G2	LePn.032E12	LePn.006F1	0.923997	0.848944		LePn.028G6	2
164	LePn.007B8	LePn.027A12	LePn.025F8	LePn.015C6	LePn.020D5	LePn.028E9	LePn.023A6	LePn.025B12	LePn.010H7	LePn.001A12	0.929567	0.868763		LePn.031G4	2
165	LePn.007B8	LePn.004F3	LePn.017E6	LePn.010H7	LePn.023C6	LePn.035C6	LePn.028E9	LePn.032G5	LePn.006C11	LePn.006F1	0.891691	0.849888		LePn.032C5	2
166	LePn.004E8	LePn.007B8	LePn.023A8	LePn.026C12	LePn.032E12	LePn.016A9	LePn.024H8	LePn.008D11	LePn.015B2	LePn.026A8	0.954638	0.922319		LePn.032E10	2
167	LePn.007B8	LePn.029D11	LePn.011F9	LePn.035A8	LePn.008E6	LePn.022B7	LePn.006A8	LePn.006A9	LePn.028A11	LePn.001B4	0.968779	0.861095		LePn.032G5	2
168	LePn.007B8	LePn.028F12	LePn.029D11	LePn.004D3	LePn.010H7	LePn.008E6	LePn.009G11	LePn.014H11	LePn.025B12	LePn.026E1	0.921285	0.85095		LePn.033G3	2
169	LePn.007B8	LePn.016E4	LePn.014H11	LePn.015H11	LePn.031H3	LePn.023A6	LePn.026A7	LePn.024H8	LePn.006F1	LePn.032E12	0.923851	0.875074		LePn.035D10	2
170	LePn.007B8	LePn.027A12	LePn.022G4	LePn.028F12	LePn.010B12	LePn.016E4	LePn.001A12	LePn.023A8	LePn.024B12	LePn.001H3	0.981047	0.903268		LePn.035E6	2
171	LePn.007B8	LePn.023A3	LePn.004D3	LePn.027H6	LePn.002F3	LePn.017B6	LePn.023A6	LePn.035G3	LePn.012E6	LePn.022A6	0.874785	0.813259		LePn.001B6	1
172	LePn.007B8	LePn.027F6	LePn.006F1	LePn.009H2	LePn.035D10	LePn.014H11	LePn.025F7	LePn.004E8	LePn.006G8	LePn.020B9	0.904872	0.834493		LePn.002G3	1
173	LePn.007B8	LePn.026A8	LePn.016E4	LePn.023A8	LePn.004C4	LePn.027A12	LePn.035E6	LePn.001E12	LePn.004G7	LePn.006F1	0.875016	0.858205		LePn.003A8	1
174	LePn.007B8	LePn.016E4	LePn.026A7	LePn.004G2	LePn.007G6	LePn.032E10	LePn.001E12	LePn.005H6	LePn.009D6	LePn.009F12	0.954711	0.874956		LePn.003A9	1
175	LePn.011C1	LePn.016E4	LePn.023A8	LePn.024H8	LePn.035C6	LePn.007B8	LePn.022G4	LePn.004D3	LePn.010H7	LePn.011A8	0.866468	0.714227		LePn.003E6	1
176	LePn.007B8	LePn.010H7	LePn.026A7	LePn.003E4	LePn.012E6	LePn.014H11	LePn.025B12	LePn.025F8	LePn.004E8	LePn.026E1	0.954186	0.859384		LePn.003F11	1
177	LePn.007B8	LePn.028A11	LePn.005H6	LePn.016E4	LePn.001A12	LePn.007E9	LePn.001G5	LePn.003E6	LePn.004E8	LePn.004E9	0.875341	0.791672		LePn.003G1	1
178	LePn.007B8	LePn.029D11	LePn.023A8	LePn.007D5	LePn.028F12	LePn.002D4	LePn.004E8	LePn.014B2	LePn.014B8	LePn.027G9	0.948311	0.834906		LePn.004B12	1
179	LePn.007B8	LePn.026A7	LePn.028A11	LePn.014H11	LePn.007D5	LePn.027A12	LePn.004E9	LePn.006A8	LePn.010B12	LePn.004D3	0.987384	0.925622		LePn.004G3	1
180	LePn.007B8	LePn.014H11	LePn.027A12	LePn.017B6	LePn.026E1	LePn.028A11	LePn.027G2	LePn.014C5	LePn.023A8	LePn.003D1	0.947011	0.906158		LePn.005G9	1
181	LePn.007B8	LePn.004D3	LePn.027A12	LePn.010H7	LePn.034F12	LePn.002D4	LePn.008H9	LePn.018F4	LePn.025F7	LePn.026E1	0.943594	0.872419		LePn.006A12	1
182	LePn.007B8	LePn.028A11	LePn.029D11	LePn.026A7	LePn.026E1	LePn.027G2	LePn.004C4	LePn.024H8	LePn.027E7	LePn.002F3	0.954023	0.880736		LePn.006A9	1
183	LePn.007B8	LePn.026A7	LePn.022B7	LePn.029D11	LePn.027A12	LePn.007B12	LePn.023A8	LePn.007H8	LePn.012B6	LePn.005H6	0.949428	0.900613		LePn.006B6	1
184	LePn.007B8	LePn.014H11	LePn.027A12	LePn.007B12	LePn.032E12	LePn.006F1	LePn.029D11	LePn.035C6	LePn.004F3	LePn.027G4	0.9371	0.898726		LePn.006G2	1
185	LePn.007B8	LePn.014H11	LePn.023A3	LePn.009A11	LePn.027A12	LePn.001C6	LePn.006C11	LePn.025F8	LePn.010H7	LePn.023A6	0.975463	0.901675		LePn.007B1	1
186	LePn.007B8	LePn.035C6	LePn.007H8	LePn.028G3	LePn.015C6	LePn.026A7	LePn.025F7	LePn.031H3	LePn.007H10	LePn.010B2	0.90462	0.81031		LePn.007B7	1
187	LePn.007B8	LePn.015C6	LePn.004E8	LePn.023A6	LePn.026E1	LePn.027A12	LePn.024H8	LePn.023A3	LePn.028A11	LePn.035E6	0.957341	0.896839		LePn.007D9	1
188	LePn.007B8	LePn.027A12	LePn.032E12	LePn.004E8	LePn.011A8	LePn.015B2	LePn.019D11	LePn.026A7	LePn.005H6	LePn.023A6	0.929595	0.863336		LePn.007E1	1
189	LePn.007B8	LePn.026A7	LePn.019D6	LePn.004E8	LePn.016C8	LePn.023A6	LePn.007H8	LePn.028A11	LePn.035C6	LePn.006F1	0.940457	0.915064		LePn.007H4	1
190	LePn.007B8	LePn.032E12	LePn.002E5	LePn.008D9	LePn.016E4	LePn.026E1	LePn.027F6	LePn.004B12	LePn.019H4	LePn.022A9	0.959447	0.919193		LePn.007H6	1
191	LePn.007B8	LePn.020D5	LePn.022B7	LePn.029D11	LePn.004F3	LePn.027A12	LePn.003A9	LePn.023A6	LePn.027H6	LePn.028A11	0.94978	0.871299		LePn.008B11	1
192	LePn.007B8	LePn.023A8	LePn.035C6	LePn.010H7	LePn.004G2	LePn.014H11	LePn.028A11	LePn.033H2	LePn.004A7	LePn.023A6	0.923016	0.903857		LePn.008D11	1
193	LePn.026A8	LePn.007B8	LePn.001E12	LePn.015B2	LePn.029A12	LePn.001C4	LePn.002D6	LePn.004G7	LePn.014H11	LePn.016E3	0.956015	0.84977		LePn.008D9	1
194	LePn.007B8	LePn.031H3	LePn.001C6	LePn.028A11	LePn.023A3	LePn.023A8	LePn.007H8	LePn.002D4	LePn.026A7	LePn.030E12	0.934447	0.839389		LePn.008H9	1
195	LePn.007B8	LePn.026A7	LePn.016E4	LePn.010B12	LePn.028G6	LePn.032E12	LePn.014D8	LePn.023A3	LePn.032C5	LePn.006A12	0.853137	0.837855		LePn.009C5	1
196	LePn.007B8	LePn.031H3	LePn.010H7	LePn.007E9	LePn.028A11	LePn.035C6	LePn.005H6	LePn.017B6	LePn.018F9	LePn.021B5	0.958168	0.90256		LePn.009G2	1
197	LePn.007B8	LePn.026A7	LePn.003E4	LePn.016E4	LePn.035C6	LePn.023E5	LePn.004E8	LePn.011F9	LePn.014D8	LePn.023C6	0.972253	0.837148		LePn.010A6	1
198	LePn.007B8	LePn.026A8	LePn.028A11	LePn.028G3	LePn.031D2	LePn.031H3	LePn.002D4	LePn.004E8	LePn.023C6	LePn.024B12	0.904872	0.848944		LePn.010E7	1
199	LePn.007B8	LePn.029D11	LePn.028A11	LePn.020D5	LePn.020D11	LePn.026A7	LePn.027A12	LePn.009D9	LePn.012H3	LePn.013H2	0.985254	0.91996		LePn.010G12	1
200	LePn.007B8	LePn.014H11	LePn.023A8	LePn.016E4	LePn.006F1	LePn.009F12	LePn.026A7	LePn.022B7	LePn.024B6	LePn.027A12	0.974038	0.917365		LePn.011C1	1
														LePn.012A12	1
														LePn.012H6	1
														LePn.013E5	1
														LePn.014A5	1
														LePn.015B1	1
														LePn.015E11	1
														LePn.015F4	1
														LePn.015G3	1
														LePn.016A2	1
														LePn.016A9	1
														LePn.016E3	1
														LePn.017A3	1
														LePn.017H2	1
														LePn.017H5	1
														LePn.018D9	1
														LePn.019H4	1
														LePn.020B9	1
														LePn.020D11	1
														LePn.020D6	1
														LePn.020G4	1
														LePn.021F4	1
														LePn.022H3	1
														LePn.023G3	1
														LePn.024B11	1
														LePn.025E11	1
														LePn.026C12	1
														LePn.026G6	1
														LePn.027A9	1
														LePn.029A12	1
														LePn.029C3	1
														LePn.029H3	1
														LePn.030B11	1
														LePn.030E12	1
														LePn.033B6	1
														LePn.033D1	1
														LePn.035B11	1
														LePn.035C10	1
														LePn.035F8	1
														LePn.035G4	1
