# Supplementary material for: Feature selection and validated predictive performance in the domain of Legionella pneumophila: a comparative study
Source: BMC Res Notes. 2016 Mar 8;9:147. doi: 10.1186/s13104-016-1945-2 (PMC4782323; doi:10.1186/s13104-016-1945-2)
Supplement: Supplementary file 4 — 10.1186/s13104-016-1945-2 Feature set RF. [file 13104_2016_1945_MOESM4_ESM.xlsx]

## Sheet: random forest
Bootstrap	Features										AUC bootstrap	AUC validated		Feature	Frequency
1	LePn.007B8	LePn.004E8	LePn.019A5	LePn.035C6	LePn.031D2	LePn.031D7	LePn.007E1	LePn.032E12	LePn.023C11	LePn.033D7	0.98608	0.957355		LePn.007B8	200
2	LePn.004E8	LePn.007B8	LePn.032E12	LePn.015B2	LePn.035C6	LePn.026E7	LePn.019D6	LePn.014H11	LePn.027E7	LePn.035D10	0.975	0.977115		LePn.032E12	168
3	LePn.007B8	LePn.004E8	LePn.035D10	LePn.032E12	LePn.010B2	LePn.035C6	LePn.025F8	LePn.015B2	LePn.016E4	LePn.015H11	0.977952	0.97334		LePn.004E8	151
4	LePn.007B8	LePn.032E12	LePn.025F8	LePn.023D8	LePn.004E8	LePn.031D7	LePn.009F12	LePn.004G2	LePn.016E4	LePn.026A7	0.98629	0.97275		LePn.035C6	141
5	LePn.028A11	LePn.007B8	LePn.025F7	LePn.004E8	LePn.010H2	LePn.024B1	LePn.016E4	LePn.012H3	LePn.014H11	LePn.031D2	0.980053	0.953639		LePn.016E4	100
6	LePn.007B8	LePn.016E4	LePn.033H2	LePn.007H8	LePn.014D8	LePn.028A11	LePn.035C6	LePn.004G2	LePn.023A6	LePn.033F8	0.98504	0.977586		LePn.015B2	83
7	LePn.007B8	LePn.032E12	LePn.015B2	LePn.035C6	LePn.004E8	LePn.016E4	LePn.019D6	LePn.004G2	LePn.017E6	LePn.009B3	0.986315	0.968975		LePn.019D6	62
8	LePn.007B8	LePn.004E8	LePn.032E12	LePn.015B2	LePn.015D6	LePn.016E4	LePn.026A8	LePn.033F8	LePn.019D6	LePn.029E3	0.97941	0.989973		LePn.027A12	55
9	LePn.007B8	LePn.004E8	LePn.032E12	LePn.015B2	LePn.031D7	LePn.004G2	LePn.019D6	LePn.026E7	LePn.027E7	LePn.023D8	0.983951	0.967028		LePn.031D7	47
10	LePn.007B8	LePn.010H2	LePn.004E8	LePn.032E12	LePn.035C6	LePn.031D2	LePn.015B2	LePn.014H11	LePn.032G3	LePn.026A8	0.985803	0.974637		LePn.009F12	42
11	LePn.007B8	LePn.004E8	LePn.027F6	LePn.032E12	LePn.035C6	LePn.031D2	LePn.023C6	LePn.025F8	LePn.026A7	LePn.027A12	0.970701	0.984723		LePn.015D6	41
12	LePn.007B8	LePn.035C6	LePn.032E12	LePn.027A12	LePn.010B12	LePn.026A8	LePn.009F12	LePn.015D6	LePn.019D6	LePn.020D4	0.993223	0.979002		LePn.025F8	40
13	LePn.007B8	LePn.032E12	LePn.015B2	LePn.004E8	LePn.016E4	LePn.026A7	LePn.033F8	LePn.025B12	LePn.026A8	LePn.035C6	0.971626	0.983957		LePn.023C6	38
14	LePn.007B8	LePn.004E8	LePn.032E12	LePn.026A8	LePn.015B2	LePn.031D7	LePn.035C6	LePn.033F8	LePn.026C12	LePn.032C5	0.988458	0.976171		LePn.026A8	38
15	LePn.007B8	LePn.032E12	LePn.004E8	LePn.031D7	LePn.015B2	LePn.016E4	LePn.004F3	LePn.011A8	LePn.035C6	LePn.004G2	0.992337	0.965495		LePn.033F8	34
16	LePn.007B8	LePn.023A3	LePn.035C6	LePn.031D7	LePn.004E8	LePn.009F12	LePn.031D2	LePn.033F8	LePn.004G2	LePn.024B12	0.987273	0.962605		LePn.004G2	33
17	LePn.007B8	LePn.016E4	LePn.032E12	LePn.015H11	LePn.035C6	LePn.004E8	LePn.014H11	LePn.010B12	LePn.025F8	LePn.026E7	0.985625	0.980182		LePn.007H8	33
18	LePn.007B8	LePn.029E3	LePn.017E6	LePn.015B2	LePn.032E12	LePn.004E8	LePn.033F8	LePn.031D7	LePn.002G3	LePn.035C6	0.965344	0.984075		LePn.035D10	31
19	LePn.007B8	LePn.016E4	LePn.026A8	LePn.014D8	LePn.010B12	LePn.025F7	LePn.032E12	LePn.011E5	LePn.021F1	LePn.013E5	0.98024	0.947918		LePn.027F6	30
20	LePn.007B8	LePn.032E12	LePn.004F3	LePn.035C6	LePn.028A11	LePn.023C6	LePn.025F7	LePn.026A8	LePn.004E8	LePn.010B2	0.972421	0.989442		LePn.028A11	29
21	LePn.007B8	LePn.014H11	LePn.032E12	LePn.010H2	LePn.025F8	LePn.004E8	LePn.019D6	LePn.023A8	LePn.006C11	LePn.015D6	0.991744	0.972219		LePn.010H2	28
22	LePn.007B8	LePn.010H2	LePn.014H11	LePn.004E8	LePn.028E9	LePn.035D10	LePn.032E12	LePn.011A8	LePn.028A11	LePn.028G3	0.966478	0.968621		LePn.025F7	28
23	LePn.007B8	LePn.004E8	LePn.032E12	LePn.026C12	LePn.035B11	LePn.015B2	LePn.028A11	LePn.022A9	LePn.009F12	LePn.033F8	0.974925	0.974932		LePn.015C6	26
24	LePn.007B8	LePn.027E7	LePn.016E4	LePn.035C6	LePn.031D2	LePn.026A7	LePn.028A11	LePn.015H11	LePn.025F8	LePn.009F12	0.987128	0.959007		LePn.031D2	26
25	LePn.007B8	LePn.035C6	LePn.032E12	LePn.033F8	LePn.026A8	LePn.016E4	LePn.027F6	LePn.025F7	LePn.026A7	LePn.010E8	0.987743	0.976407		LePn.026E7	24
26	LePn.007B8	LePn.032E12	LePn.028A11	LePn.027A12	LePn.016E4	LePn.035E6	LePn.023A6	LePn.031D7	LePn.025F8	LePn.027F6	0.973844	0.993394		LePn.029E3	24
27	LePn.007B8	LePn.019D6	LePn.015D6	LePn.027F6	LePn.026A8	LePn.010E8	LePn.015C6	LePn.007H8	LePn.025F7	LePn.027A12	0.976714	0.973929		LePn.010B2	22
28	LePn.007B8	LePn.026A8	LePn.023D8	LePn.027A12	LePn.007B7	LePn.023A3	LePn.025F7	LePn.031G4	LePn.016E4	LePn.032E12	0.987104	0.970155		LePn.014H11	22
29	LePn.007B8	LePn.032E12	LePn.035C6	LePn.004E8	LePn.026A7	LePn.015C6	LePn.016E4	LePn.033H2	LePn.007H8	LePn.010B2	0.977648	0.971983		LePn.023A6	22
30	LePn.007B8	LePn.019D6	LePn.027A12	LePn.035C6	LePn.023A8	LePn.010H2	LePn.015D6	LePn.032E12	LePn.004E8	LePn.029E3	0.9836	0.983721		LePn.017E6	21
31	LePn.007B8	LePn.035C6	LePn.032E12	LePn.009F12	LePn.015B2	LePn.004E8	LePn.016E4	LePn.027F6	LePn.031G4	LePn.004G2	0.992743	0.97216		LePn.027E7	21
32	LePn.007B8	LePn.032E12	LePn.024E1	LePn.032A6	LePn.033F8	LePn.033H2	LePn.004E8	LePn.010B12	LePn.029E3	LePn.006H11	0.982674	0.986021		LePn.035E6	21
33	LePn.007B8	LePn.032E12	LePn.004E8	LePn.004G2	LePn.035E6	LePn.033F8	LePn.035C6	LePn.006H11	LePn.035D10	LePn.015B2	0.968572	0.981479		LePn.023A3	20
34	LePn.004E8	LePn.007B8	LePn.004G2	LePn.032E12	LePn.015B2	LePn.027F6	LePn.009F12	LePn.027A12	LePn.035C6	LePn.023D8	0.97496	0.973929		LePn.023A8	20
35	LePn.007B8	LePn.027A12	LePn.031G4	LePn.032E12	LePn.016E4	LePn.035E6	LePn.004E8	LePn.023A8	LePn.033F8	LePn.004G2	0.987135	0.986375		LePn.004F3	16
36	LePn.007B8	LePn.035C6	LePn.025F8	LePn.023C6	LePn.027A12	LePn.004E8	LePn.027F6	LePn.032E12	LePn.028G3	LePn.015B2	0.985708	0.976879		LePn.026A7	16
37	LePn.007B8	LePn.029A12	LePn.004G2	LePn.035D10	LePn.029E3	LePn.025F8	LePn.032E12	LePn.017E6	LePn.023C6	LePn.024C3	0.976723	0.973458		LePn.014D8	13
38	LePn.007B8	LePn.004E8	LePn.035C6	LePn.032E12	LePn.027A12	LePn.027E7	LePn.029E3	LePn.019D6	LePn.031D7	LePn.004F3	0.984495	0.970449		LePn.033H2	13
39	LePn.007B8	LePn.035C6	LePn.009F12	LePn.025F8	LePn.028A11	LePn.031D2	LePn.016E4	LePn.031D7	LePn.032E12	LePn.004G2	0.992341	0.963902		LePn.006H11	12
40	LePn.007B8	LePn.035C6	LePn.016E4	LePn.015C6	LePn.007H8	LePn.027A12	LePn.033H2	LePn.019D6	LePn.004E8	LePn.015D6	0.987069	0.978235		LePn.010E8	11
41	LePn.007B8	LePn.035D10	LePn.014D8	LePn.032E12	LePn.035E6	LePn.004G2	LePn.031D7	LePn.017A10	LePn.031G4	LePn.006H11	0.981768	0.958122		LePn.023D8	11
42	LePn.007B8	LePn.015D6	LePn.019D6	LePn.016E4	LePn.032E12	LePn.004F3	LePn.025F7	LePn.035C6	LePn.022B7	LePn.026E7	0.99127	0.986375		LePn.010B12	9
43	LePn.007B8	LePn.032E12	LePn.035C6	LePn.015B2	LePn.004E8	LePn.016E4	LePn.006H11	LePn.019D6	LePn.023C6	LePn.027E7	0.974991	0.983249		LePn.015H11	9
44	LePn.007B8	LePn.032E12	LePn.016E4	LePn.031D7	LePn.035C6	LePn.026E7	LePn.009F12	LePn.004E8	LePn.023D8	LePn.033F8	0.974258	0.987201		LePn.028E9	8
45	LePn.007B8	LePn.007H8	LePn.015C6	LePn.035D10	LePn.027A12	LePn.010B2	LePn.025F7	LePn.016E4	LePn.014D8	LePn.035C6	0.983716	0.949275		LePn.031G4	8
46	LePn.007B8	LePn.026A8	LePn.023A6	LePn.027B10	LePn.016E4	LePn.024D1	LePn.035E6	LePn.024E1	LePn.025F8	LePn.032E12	0.983144	0.983426		LePn.019A5	7
47	LePn.007B8	LePn.032E12	LePn.004E8	LePn.016E4	LePn.035C6	LePn.026E7	LePn.015B2	LePn.028A11	LePn.023A3	LePn.031D2	0.99019	0.98431		LePn.035A8	7
48	LePn.007B8	LePn.033F8	LePn.032E12	LePn.004F3	LePn.035C6	LePn.004D3	LePn.023A3	LePn.027A12	LePn.031D2	LePn.004E8	0.980843	0.977291		LePn.002G3	6
49	LePn.007B8	LePn.028A11	LePn.014D8	LePn.026A8	LePn.006C11	LePn.016E4	LePn.035E6	LePn.004G2	LePn.035D10	LePn.035C6	0.985185	0.963136		LePn.024E1	6
50	LePn.007B8	LePn.026A8	LePn.023C6	LePn.035B11	LePn.035C6	LePn.004F3	LePn.009D6	LePn.004E8	LePn.024B12	LePn.032E12	0.975	0.979828		LePn.027B10	6
51	LePn.007B8	LePn.026A8	LePn.035C6	LePn.004E8	LePn.016E4	LePn.031D2	LePn.028A11	LePn.025F7	LePn.032E12	LePn.027A12	0.99019	0.975109		LePn.004D3	5
52	LePn.007B8	LePn.035C6	LePn.016E4	LePn.023C6	LePn.009F12	LePn.032E12	LePn.004E8	LePn.027E7	LePn.026A7	LePn.024H8	0.978175	0.980771		LePn.012B6	5
53	LePn.007B8	LePn.029E3	LePn.004E8	LePn.007H8	LePn.016E4	LePn.015C6	LePn.031D7	LePn.015D6	LePn.015B2	LePn.029A12	0.975988	0.977409		LePn.014C5	5
54	LePn.007B8	LePn.019D6	LePn.004E8	LePn.010H2	LePn.004G2	LePn.015D6	LePn.032E12	LePn.035C6	LePn.017A10	LePn.017E6	0.987806	0.954406		LePn.023C11	5
55	LePn.007B8	LePn.035C6	LePn.032E12	LePn.031D7	LePn.025F7	LePn.035D10	LePn.007H8	LePn.025F8	LePn.026A8	LePn.015C6	0.968123	0.989206		LePn.028G3	5
56	LePn.032E12	LePn.007B8	LePn.015H11	LePn.023A3	LePn.004E8	LePn.015D6	LePn.019A12	LePn.026E7	LePn.015B2	LePn.035C6	0.991515	0.9675		LePn.029A12	5
57	LePn.007B8	LePn.035C6	LePn.032E12	LePn.016E4	LePn.028G6	LePn.023A6	LePn.027B10	LePn.023A3	LePn.019D6	LePn.015B2	0.976379	0.98378		LePn.032G3	5
58	LePn.035C6	LePn.007B8	LePn.033F8	LePn.004E8	LePn.032E12	LePn.016E4	LePn.010E8	LePn.010B12	LePn.023C11	LePn.015B2	0.976744	0.98083		LePn.035B11	5
59	LePn.007B8	LePn.035C6	LePn.023C6	LePn.025F8	LePn.033F8	LePn.015C6	LePn.028A11	LePn.007H8	LePn.014H11	LePn.015D6	0.983449	0.948803		LePn.005H6	4
60	LePn.007B8	LePn.016E4	LePn.028A11	LePn.032E12	LePn.009F12	LePn.035C6	LePn.004E8	LePn.031D7	LePn.027A12	LePn.006H11	0.989077	0.971924		LePn.022A9	4
61	LePn.007B8	LePn.010B2	LePn.014D8	LePn.017E6	LePn.033H2	LePn.032E12	LePn.005H6	LePn.006C11	LePn.023A6	LePn.007H8	0.984493	0.973458		LePn.022B7	4
62	LePn.007B8	LePn.032E12	LePn.004E8	LePn.004F3	LePn.015B2	LePn.010H2	LePn.004D3	LePn.035C6	LePn.023A6	LePn.017E6	0.975226	0.964374		LePn.024B12	4
63	LePn.007B8	LePn.019D6	LePn.032E12	LePn.015C6	LePn.007H8	LePn.016E4	LePn.026A7	LePn.035A8	LePn.027A12	LePn.003C6	0.981337	0.980771		LePn.006C11	3
64	LePn.007B8	LePn.035C6	LePn.016E4	LePn.007H8	LePn.015C6	LePn.010E8	LePn.023A8	LePn.004E8	LePn.025F8	LePn.027A12	0.97534	0.968798		LePn.012H3	3
65	LePn.007B8	LePn.029E3	LePn.032E12	LePn.027B10	LePn.035C6	LePn.015C6	LePn.004E8	LePn.031D7	LePn.031D2	LePn.019D6	0.991181	0.970214		LePn.015G3	3
66	LePn.035C6	LePn.007B8	LePn.032E12	LePn.029E3	LePn.023C6	LePn.025F8	LePn.007H8	LePn.016E4	LePn.027E7	LePn.004E8	0.980529	0.975994		LePn.020D4	3
67	LePn.007B8	LePn.032E12	LePn.004E8	LePn.026A8	LePn.023A6	LePn.028A11	LePn.015B2	LePn.025F7	LePn.035C6	LePn.026E7	0.981125	0.987614		LePn.024H8	3
68	LePn.007B8	LePn.035C6	LePn.032E12	LePn.033H2	LePn.004E8	LePn.019D6	LePn.015B2	LePn.016E4	LePn.023C6	LePn.027A12	0.986471	0.989855		LePn.026E5	3
69	LePn.007B8	LePn.032E12	LePn.023C6	LePn.026A8	LePn.027A12	LePn.025F7	LePn.035C6	LePn.023A3	LePn.004E8	LePn.010B12	0.98812	0.981892		LePn.030E12	3
70	LePn.007B8	LePn.007H8	LePn.028E9	LePn.014H11	LePn.035D10	LePn.015C6	LePn.025F7	LePn.004E8	LePn.010B2	LePn.016E4	0.954945	0.955822		LePn.032C5	3
71	LePn.007B8	LePn.023A6	LePn.035C6	LePn.004E8	LePn.033F8	LePn.023A8	LePn.010H2	LePn.035A8	LePn.014H11	LePn.010B2	0.988374	0.982541		LePn.004A7	2
72	LePn.007B8	LePn.035C6	LePn.032E12	LePn.016E4	LePn.015B2	LePn.025F8	LePn.027A12	LePn.031D7	LePn.023C6	LePn.028A11	0.991824	0.980595		LePn.011A8	2
73	LePn.007B8	LePn.023C6	LePn.031D7	LePn.035C6	LePn.033F8	LePn.004E8	LePn.028A11	LePn.035D10	LePn.009F12	LePn.032E12	0.968211	0.986493		LePn.011E5	2
74	LePn.007B8	LePn.023C6	LePn.035C6	LePn.035D10	LePn.023A8	LePn.009F12	LePn.025F8	LePn.031D7	LePn.033F8	LePn.016E4	0.984268	0.948567		LePn.013E5	2
75	LePn.007B8	LePn.032E12	LePn.035C6	LePn.026A8	LePn.023C6	LePn.004E8	LePn.010H2	LePn.014H11	LePn.023A6	LePn.016E4	0.990483	0.982187		LePn.013G12	2
76	LePn.035C6	LePn.007B8	LePn.032E12	LePn.031D2	LePn.023A8	LePn.023C6	LePn.019D6	LePn.025F7	LePn.009F12	LePn.004E8	0.983796	0.97912		LePn.017A10	2
77	LePn.007B8	LePn.035A8	LePn.015D6	LePn.015B2	LePn.004E8	LePn.032E12	LePn.019D6	LePn.017E6	LePn.028B11	LePn.035C6	0.969429	0.974165		LePn.021F1	2
78	LePn.016E4	LePn.007B8	LePn.032E12	LePn.035E6	LePn.028A11	LePn.026A8	LePn.025F7	LePn.004E8	LePn.023A3	LePn.015B2	0.987629	0.985726		LePn.026C12	2
79	LePn.007B8	LePn.004E8	LePn.032E12	LePn.035C6	LePn.019D6	LePn.023A6	LePn.023C6	LePn.015B2	LePn.027A12	LePn.023A3	0.980765	0.984782		LePn.031H3	2
80	LePn.032E12	LePn.007B8	LePn.023C6	LePn.035E6	LePn.029E3	LePn.015B2	LePn.002G3	LePn.004E8	LePn.015G3	LePn.027B10	0.983947	0.961543		LePn.032A6	2
81	LePn.007B8	LePn.004E8	LePn.025F8	LePn.014C5	LePn.007H8	LePn.035C6	LePn.035D10	LePn.004A7	LePn.029E3	LePn.031D7	0.985008	0.932582		LePn.001B4	1
82	LePn.007B8	LePn.026A7	LePn.016E4	LePn.032E12	LePn.004G2	LePn.027E7	LePn.004E8	LePn.014D8	LePn.019D6	LePn.035E6	0.978927	0.969978		LePn.003C6	1
83	LePn.007B8	LePn.004E8	LePn.032E12	LePn.006H11	LePn.015H11	LePn.026A8	LePn.016E4	LePn.026E7	LePn.019A5	LePn.035C6	0.967195	0.991447		LePn.007B7	1
84	LePn.010H2	LePn.028A11	LePn.007B8	LePn.014H11	LePn.027A12	LePn.016E4	LePn.031D2	LePn.012B6	LePn.004D3	LePn.004F3	0.984389	0.95706		LePn.007E1	1
85	LePn.007B8	LePn.005H6	LePn.014D8	LePn.027A12	LePn.033F8	LePn.007H8	LePn.032E12	LePn.035C6	LePn.013E5	LePn.026A7	0.986125	0.977527		LePn.009A11	1
86	LePn.007B8	LePn.015D6	LePn.019D6	LePn.004F3	LePn.012H3	LePn.004E8	LePn.001B4	LePn.035C6	LePn.023A3	LePn.032E12	0.987387	0.963371		LePn.009B3	1
87	LePn.007B8	LePn.004E8	LePn.032E12	LePn.016E4	LePn.015B2	LePn.002G3	LePn.035C6	LePn.019D6	LePn.031D7	LePn.035E6	0.994905	0.979769		LePn.009D6	1
88	LePn.007B8	LePn.010E8	LePn.027F6	LePn.030E12	LePn.028A11	LePn.026A8	LePn.033H2	LePn.004E8	LePn.015C6	LePn.035C6	0.997446	0.95128		LePn.010H7	1
89	LePn.007B8	LePn.032E12	LePn.035C6	LePn.004E8	LePn.005H6	LePn.035D10	LePn.015B2	LePn.033H2	LePn.027B10	LePn.022A9	0.984004	0.982659		LePn.011B10	1
90	LePn.032E12	LePn.007B8	LePn.004G2	LePn.016E4	LePn.015H11	LePn.004E8	LePn.031D7	LePn.006H11	LePn.035E6	LePn.015B2	0.982938	0.970037		LePn.016F12	1
91	LePn.007B8	LePn.032E12	LePn.004E8	LePn.035C6	LePn.015B2	LePn.028E9	LePn.004F3	LePn.027E7	LePn.014H11	LePn.016E4	0.972767	0.98319		LePn.019A12	1
92	LePn.007B8	LePn.032E12	LePn.004E8	LePn.015B2	LePn.019D6	LePn.015D6	LePn.029E3	LePn.017E6	LePn.016E4	LePn.027A12	0.983125	0.989501		LePn.022G4	1
93	LePn.007B8	LePn.027A12	LePn.035C6	LePn.015C6	LePn.010B2	LePn.007H8	LePn.024E1	LePn.016E4	LePn.023A8	LePn.032E12	0.98607	0.97735		LePn.024B1	1
94	LePn.007B8	LePn.031D7	LePn.004E8	LePn.033H2	LePn.035C6	LePn.009F12	LePn.025F8	LePn.014C5	LePn.035D10	LePn.033F8	0.980784	0.962192		LePn.024B11	1
95	LePn.007B8	LePn.026E7	LePn.004E8	LePn.032E12	LePn.016E4	LePn.035E6	LePn.035C6	LePn.027A12	LePn.015B2	LePn.031D2	0.990851	0.976348		LePn.024C3	1
96	LePn.007B8	LePn.015D6	LePn.032E12	LePn.004E8	LePn.019D6	LePn.015B2	LePn.027E7	LePn.031H3	LePn.035C6	LePn.027A12	0.975358	0.990976		LePn.024D1	1
97	LePn.007B8	LePn.032E12	LePn.004E8	LePn.015B2	LePn.029E3	LePn.035C6	LePn.025F8	LePn.015D6	LePn.016E4	LePn.009F12	0.978672	0.986965		LePn.025B12	1
98	LePn.007B8	LePn.004F3	LePn.035D10	LePn.032E12	LePn.004D3	LePn.010B2	LePn.012B6	LePn.015C6	LePn.029E3	LePn.032C5	0.976047	0.981125		LePn.028A12	1
99	LePn.007B8	LePn.016E4	LePn.035B11	LePn.023A6	LePn.019D6	LePn.027E7	LePn.032E12	LePn.027A12	LePn.015D6	LePn.025F8	0.988439	0.983013		LePn.028B11	1
100	LePn.007B8	LePn.004G2	LePn.032E12	LePn.016E4	LePn.004E8	LePn.002G3	LePn.026A8	LePn.027A12	LePn.035E6	LePn.017E6	0.982137	0.978353		LePn.028G6	1
101	LePn.007B8	LePn.032E12	LePn.016E4	LePn.015B2	LePn.004E8	LePn.035C6	LePn.035D10	LePn.031D7	LePn.019A5	LePn.027A12	0.97921	0.986552		LePn.033D7	1
102	LePn.007B8	LePn.015D6	LePn.032E12	LePn.019D6	LePn.004E8	LePn.029E3	LePn.009F12	LePn.015B2	LePn.011B10	LePn.004F3	0.974737	0.979061
103	LePn.007B8	LePn.004E8	LePn.035C6	LePn.010H2	LePn.019D6	LePn.032G3	LePn.015D6	LePn.028A11	LePn.014H11	LePn.031D2	0.967592	0.956411
104	LePn.007B8	LePn.031D7	LePn.004E8	LePn.032E12	LePn.014C5	LePn.015B2	LePn.031D2	LePn.027F6	LePn.028A11	LePn.025F8	0.973008	0.979179
105	LePn.007B8	LePn.035C6	LePn.004E8	LePn.027F6	LePn.015B2	LePn.026E7	LePn.024E1	LePn.009F12	LePn.032E12	LePn.033F8	0.963192	0.973458
106	LePn.007B8	LePn.035C6	LePn.010H2	LePn.031D7	LePn.004E8	LePn.007H8	LePn.009F12	LePn.032E12	LePn.023D8	LePn.014H11	0.963963	0.972986
107	LePn.007B8	LePn.004E8	LePn.015B2	LePn.032E12	LePn.035D10	LePn.010E8	LePn.014H11	LePn.010H2	LePn.015D6	LePn.019D6	0.945352	0.975817
108	LePn.007B8	LePn.019D6	LePn.004E8	LePn.015D6	LePn.010H2	LePn.035C6	LePn.031D7	LePn.032E12	LePn.014H11	LePn.032G3	0.988763	0.946915
109	LePn.007B8	LePn.035C6	LePn.028A11	LePn.023C6	LePn.025F7	LePn.032E12	LePn.035D10	LePn.010H2	LePn.024B12	LePn.028G3	0.936588	0.994515
110	LePn.007B8	LePn.035C6	LePn.016E4	LePn.032E12	LePn.025F8	LePn.004E8	LePn.033F8	LePn.015B2	LePn.024H8	LePn.023C6	0.998303	0.970685
111	LePn.007B8	LePn.023C6	LePn.035D10	LePn.023A8	LePn.029A12	LePn.035C6	LePn.004G2	LePn.009F12	LePn.032A6	LePn.035E6	0.986555	0.945205
112	LePn.007B8	LePn.032E12	LePn.035C6	LePn.010B2	LePn.007H8	LePn.023A6	LePn.015C6	LePn.022A9	LePn.017E6	LePn.035D10	0.969959	0.980182
113	LePn.007B8	LePn.004E8	LePn.016E4	LePn.031D7	LePn.026A7	LePn.028A11	LePn.025F8	LePn.032E12	LePn.023D8	LePn.032C5	0.987024	0.974047
114	LePn.007B8	LePn.035C6	LePn.023A3	LePn.032E12	LePn.029E3	LePn.004G2	LePn.033F8	LePn.017E6	LePn.027B10	LePn.004E8	0.974519	0.977645
115	LePn.007B8	LePn.004E8	LePn.035C6	LePn.028A11	LePn.032E12	LePn.019A5	LePn.027A12	LePn.027F6	LePn.014H11	LePn.016E4	0.994118	0.97446
116	LePn.007B8	LePn.032E12	LePn.004E8	LePn.015B2	LePn.035C6	LePn.016E4	LePn.010H2	LePn.024B12	LePn.019D6	LePn.027E7	0.986991	0.981361
117	LePn.007B8	LePn.017E6	LePn.032E12	LePn.015B2	LePn.031D2	LePn.004E8	LePn.035C6	LePn.014H11	LePn.010H7	LePn.002G3	0.980204	0.968031
118	LePn.007B8	LePn.004E8	LePn.032E12	LePn.004G2	LePn.016E4	LePn.025F8	LePn.015D6	LePn.023D8	LePn.015B2	LePn.019D6	0.978844	0.972573
119	LePn.007B8	LePn.035C6	LePn.004E8	LePn.027F6	LePn.032E12	LePn.035D10	LePn.016E4	LePn.019D6	LePn.026A8	LePn.014D8	0.96855	0.982954
120	LePn.007B8	LePn.015D6	LePn.016E4	LePn.032E12	LePn.027F6	LePn.004E8	LePn.035E6	LePn.025F7	LePn.019D6	LePn.035D10	0.97952	0.983839
121	LePn.007B8	LePn.035C6	LePn.033F8	LePn.010H2	LePn.004E8	LePn.032E12	LePn.028E9	LePn.016E4	LePn.019D6	LePn.023C11	0.971312	0.995812
122	LePn.007B8	LePn.004E8	LePn.035C6	LePn.032E12	LePn.016E4	LePn.007H8	LePn.019D6	LePn.029E3	LePn.033H2	LePn.015G3	0.988122	0.988675
123	LePn.007B8	LePn.007H8	LePn.004E8	LePn.027E7	LePn.010B2	LePn.032E12	LePn.015C6	LePn.019D6	LePn.035C6	LePn.015B2	0.979302	0.968031
124	LePn.007B8	LePn.004E8	LePn.032E12	LePn.035C6	LePn.016E4	LePn.023C11	LePn.015B2	LePn.010H2	LePn.019A5	LePn.015H11	0.983301	0.978766
125	LePn.007B8	LePn.025F8	LePn.032E12	LePn.004E8	LePn.027A12	LePn.016E4	LePn.025F7	LePn.026E7	LePn.026A8	LePn.027F6	0.967378	0.994751
126	LePn.007B8	LePn.016E4	LePn.032E12	LePn.026A8	LePn.025F7	LePn.011E5	LePn.024B11	LePn.015C6	LePn.021F1	LePn.031D2	0.966652	0.985313
127	LePn.007B8	LePn.032E12	LePn.035C6	LePn.006H11	LePn.023C6	LePn.004E8	LePn.009F12	LePn.015B2	LePn.023A8	LePn.033F8	0.97209	0.971275
128	LePn.007B8	LePn.032E12	LePn.023A6	LePn.015B2	LePn.014H11	LePn.004E8	LePn.035C6	LePn.016E4	LePn.017E6	LePn.028E9	0.986847	0.969801
129	LePn.007B8	LePn.032E12	LePn.023C6	LePn.019D6	LePn.026A8	LePn.015D6	LePn.015B2	LePn.004E8	LePn.025F7	LePn.015G3	0.990327	0.957119
130	LePn.007B8	LePn.004E8	LePn.032E12	LePn.015B2	LePn.019D6	LePn.016E4	LePn.010H2	LePn.015D6	LePn.027F6	LePn.026E7	0.974755	0.982187
131	LePn.007B8	LePn.032E12	LePn.028A11	LePn.016E4	LePn.004E8	LePn.026A8	LePn.020D4	LePn.033F8	LePn.015B2	LePn.028E9	0.982573	0.99363
132	LePn.007B8	LePn.004E8	LePn.010H2	LePn.032E12	LePn.035C6	LePn.035A8	LePn.014H11	LePn.029E3	LePn.015B2	LePn.032G3	0.966116	0.984075
133	LePn.007B8	LePn.035C6	LePn.019D6	LePn.004E8	LePn.027A12	LePn.032E12	LePn.023C6	LePn.015D6	LePn.010H2	LePn.015B2	0.984195	0.975286
134	LePn.007B8	LePn.016E4	LePn.035C6	LePn.032E12	LePn.027E7	LePn.004E8	LePn.027A12	LePn.031D7	LePn.026A7	LePn.033F8	0.982763	0.987319
135	LePn.007B8	LePn.032E12	LePn.004E8	LePn.023D8	LePn.015B2	LePn.025F7	LePn.017E6	LePn.026E7	LePn.007H8	LePn.027A12	0.982472	0.959302
136	LePn.007B8	LePn.032E12	LePn.004E8	LePn.026A8	LePn.015D6	LePn.015B2	LePn.019D6	LePn.023A6	LePn.027F6	LePn.023A3	0.974286	0.978412
137	LePn.007B8	LePn.016E4	LePn.031D7	LePn.035C6	LePn.032E12	LePn.023C6	LePn.014D8	LePn.027E7	LePn.004G2	LePn.027A12	0.992986	0.973635
138	LePn.007B8	LePn.035C6	LePn.004E8	LePn.026E7	LePn.015B2	LePn.032E12	LePn.015D6	LePn.019D6	LePn.023C6	LePn.028A11	0.983125	0.981892
139	LePn.007B8	LePn.032E12	LePn.035C6	LePn.029E3	LePn.017E6	LePn.004E8	LePn.015B2	LePn.027E7	LePn.031D7	LePn.023C6	0.941403	0.983957
140	LePn.007B8	LePn.032E12	LePn.004E8	LePn.019D6	LePn.035C6	LePn.015B2	LePn.026A8	LePn.028A12	LePn.031G4	LePn.029E3	0.98699	0.980359
141	LePn.035C6	LePn.007B8	LePn.014H11	LePn.019D6	LePn.022B7	LePn.010H2	LePn.005H6	LePn.012B6	LePn.004F3	LePn.023A6	0.980656	0.975404
142	LePn.007B8	LePn.020D4	LePn.007H8	LePn.010H2	LePn.015H11	LePn.035C6	LePn.019A5	LePn.032E12	LePn.010B2	LePn.016E4	0.972398	0.981184
143	LePn.007B8	LePn.016E4	LePn.004E8	LePn.015B2	LePn.032E12	LePn.009F12	LePn.035C6	LePn.019D6	LePn.031D7	LePn.006H11	0.975993	0.987496
144	LePn.007B8	LePn.019D6	LePn.026A7	LePn.032E12	LePn.031D7	LePn.023C6	LePn.009F12	LePn.027E7	LePn.026E7	LePn.016E4	0.972219	0.981951
145	LePn.007B8	LePn.023A6	LePn.010E8	LePn.004E8	LePn.004A7	LePn.009A11	LePn.035C6	LePn.007H8	LePn.033F8	LePn.032E12	0.975835	0.96691
146	LePn.007B8	LePn.032E12	LePn.015B2	LePn.004E8	LePn.015H11	LePn.017E6	LePn.025F8	LePn.026A8	LePn.028G3	LePn.035C6	0.984929	0.976702
147	LePn.007B8	LePn.015D6	LePn.019D6	LePn.004E8	LePn.009F12	LePn.014H11	LePn.030E12	LePn.031D2	LePn.006H11	LePn.035C6	0.977872	0.964905
148	LePn.007B8	LePn.033F8	LePn.035C6	LePn.023A8	LePn.007H8	LePn.015C6	LePn.004E8	LePn.031D7	LePn.027A12	LePn.027F6	0.964256	0.943553
149	LePn.007B8	LePn.004E8	LePn.035E6	LePn.027F6	LePn.009F12	LePn.026A8	LePn.032E12	LePn.015B2	LePn.023A8	LePn.031G4	0.954861	0.982718
150	LePn.007B8	LePn.032E12	LePn.035C6	LePn.004E8	LePn.023C6	LePn.015B2	LePn.026E7	LePn.031D7	LePn.025F8	LePn.017E6	0.988501	0.980595
151	LePn.007B8	LePn.032E12	LePn.028A11	LePn.004E8	LePn.026E5	LePn.015B2	LePn.023A3	LePn.027A12	LePn.027F6	LePn.016E4	0.990256	0.986257
152	LePn.007B8	LePn.032E12	LePn.015D6	LePn.004E8	LePn.019D6	LePn.027A12	LePn.027F6	LePn.024E1	LePn.031D7	LePn.010B12	0.966674	0.990622
153	LePn.007B8	LePn.035C6	LePn.004E8	LePn.032E12	LePn.009F12	LePn.007H8	LePn.006H11	LePn.010B2	LePn.002G3	LePn.027A12	0.977923	0.993453
154	LePn.007B8	LePn.027F6	LePn.004E8	LePn.028A11	LePn.027A12	LePn.032E12	LePn.015D6	LePn.026E5	LePn.009F12	LePn.016E4	0.977137	0.984487
155	LePn.007B8	LePn.016E4	LePn.023C6	LePn.025F8	LePn.023A6	LePn.032E12	LePn.035C6	LePn.004E8	LePn.035D10	LePn.027A12	0.984389	0.98319
156	LePn.016E4	LePn.007B8	LePn.035C6	LePn.027A12	LePn.031D2	LePn.023A8	LePn.004E8	LePn.007H8	LePn.028E9	LePn.025F8	0.98538	0.963312
157	LePn.007B8	LePn.013G12	LePn.025F7	LePn.016E4	LePn.023C6	LePn.032E12	LePn.035E6	LePn.026E7	LePn.026A8	LePn.035C6	0.988952	0.959302
158	LePn.007B8	LePn.031D7	LePn.016E4	LePn.035C6	LePn.035E6	LePn.026A7	LePn.010B2	LePn.027A12	LePn.032E12	LePn.014D8	0.978946	0.97275
159	LePn.007H8	LePn.007B8	LePn.035C6	LePn.004F3	LePn.010B2	LePn.015C6	LePn.004G2	LePn.026E7	LePn.035D10	LePn.024H8	0.975066	0.934883
160	LePn.007B8	LePn.004E8	LePn.015B2	LePn.035C6	LePn.015D6	LePn.009F12	LePn.019D6	LePn.032E12	LePn.025F8	LePn.026E7	0.978805	0.961543
161	LePn.007B8	LePn.032E12	LePn.027A12	LePn.016E4	LePn.026A8	LePn.010H2	LePn.028G3	LePn.010B2	LePn.031H3	LePn.004E8	0.995059	0.990681
162	LePn.007B8	LePn.031D7	LePn.009F12	LePn.035E6	LePn.023A6	LePn.023C6	LePn.019D6	LePn.004E8	LePn.016E4	LePn.015D6	0.982805	0.979651
163	LePn.007B8	LePn.035C6	LePn.032E12	LePn.027F6	LePn.023C6	LePn.004E8	LePn.023A8	LePn.035B11	LePn.022A9	LePn.030E12	0.975581	0.96809
164	LePn.007B8	LePn.015C6	LePn.007H8	LePn.032E12	LePn.010B2	LePn.027F6	LePn.023A3	LePn.035B11	LePn.023D8	LePn.016E4	0.98269	0.985844
165	LePn.007B8	LePn.004G2	LePn.015C6	LePn.007H8	LePn.035C6	LePn.010B2	LePn.025F7	LePn.016F12	LePn.035A8	LePn.023A8	0.969179	0.949864
166	LePn.007B8	LePn.004E8	LePn.033F8	LePn.032E12	LePn.015B2	LePn.017E6	LePn.009F12	LePn.031D7	LePn.024E1	LePn.033H2	0.971003	0.975168
167	LePn.007B8	LePn.016E4	LePn.035C6	LePn.026E7	LePn.025F8	LePn.032E12	LePn.004E8	LePn.019D6	LePn.027F6	LePn.015B2	0.966351	0.992686
168	LePn.007B8	LePn.031D2	LePn.016E4	LePn.032E12	LePn.035D10	LePn.026E7	LePn.035C6	LePn.010E8	LePn.027A12	LePn.027F6	0.974591	0.985608
169	LePn.007B8	LePn.016E4	LePn.009F12	LePn.033F8	LePn.023A6	LePn.032E12	LePn.007H8	LePn.027A12	LePn.004E8	LePn.010B2	0.978891	0.981774
170	LePn.007B8	LePn.031D7	LePn.032E12	LePn.035C6	LePn.035E6	LePn.025F8	LePn.004E8	LePn.033H2	LePn.009F12	LePn.015B2	0.984431	0.987437
171	LePn.007B8	LePn.004E8	LePn.010E8	LePn.010B2	LePn.007H8	LePn.022B7	LePn.010H2	LePn.015C6	LePn.032E12	LePn.026E5	0.988836	0.955232
172	LePn.032E12	LePn.007B8	LePn.035C6	LePn.004E8	LePn.019D6	LePn.015D6	LePn.026A8	LePn.031D2	LePn.015B2	LePn.027F6	0.984213	0.987024
173	LePn.007B8	LePn.026E7	LePn.023A3	LePn.026A8	LePn.035C6	LePn.025F7	LePn.032E12	LePn.019D6	LePn.014D8	LePn.009F12	0.983598	0.950336
174	LePn.007B8	LePn.004G2	LePn.025F8	LePn.004F3	LePn.023A3	LePn.029A12	LePn.009F12	LePn.004E8	LePn.019D6	LePn.035D10	0.989855	0.980064
175	LePn.004E8	LePn.007B8	LePn.032E12	LePn.015B2	LePn.004G2	LePn.031D7	LePn.035C6	LePn.014C5	LePn.023A8	LePn.009F12	0.976321	0.971216
176	LePn.007B8	LePn.027A12	LePn.032E12	LePn.035C6	LePn.031D2	LePn.010E8	LePn.015C6	LePn.015B2	LePn.035A8	LePn.016E4	0.966931	0.98319
177	LePn.007B8	LePn.007H8	LePn.031D7	LePn.035C6	LePn.016E4	LePn.004E8	LePn.010E8	LePn.015C6	LePn.015D6	LePn.006H11	0.978118	0.96113
178	LePn.007B8	LePn.032E12	LePn.026E7	LePn.026A8	LePn.004E8	LePn.015D6	LePn.016E4	LePn.019D6	LePn.027F6	LePn.004G2	0.978341	0.985018
179	LePn.007B8	LePn.035C6	LePn.025F8	LePn.004F3	LePn.031D2	LePn.012B6	LePn.027A12	LePn.023C6	LePn.004D3	LePn.009F12	0.957227	0.953639
180	LePn.007B8	LePn.015B2	LePn.004E8	LePn.015D6	LePn.019D6	LePn.029E3	LePn.009F12	LePn.032E12	LePn.027F6	LePn.023D8	0.979088	0.962723
181	LePn.007B8	LePn.032E12	LePn.016E4	LePn.025F8	LePn.027E7	LePn.035C6	LePn.028A11	LePn.023C6	LePn.004E8	LePn.031D7	0.976686	0.982836
182	LePn.007B8	LePn.027A12	LePn.035E6	LePn.032E12	LePn.035C6	LePn.016E4	LePn.004G2	LePn.013G12	LePn.012H3	LePn.025F8	0.968552	0.968857
183	LePn.007B8	LePn.004E8	LePn.027A12	LePn.032E12	LePn.016E4	LePn.027F6	LePn.029E3	LePn.015D6	LePn.010H2	LePn.019D6	0.974696	0.991094
184	LePn.007B8	LePn.035C6	LePn.023A8	LePn.019D6	LePn.032E12	LePn.004E8	LePn.015D6	LePn.015B2	LePn.035D10	LePn.027E7	0.993122	0.959479
185	LePn.007B8	LePn.026A7	LePn.035C6	LePn.027A12	LePn.023A8	LePn.032E12	LePn.004G2	LePn.033F8	LePn.009F12	LePn.031G4	0.973837	0.987967
186	LePn.007B8	LePn.004E8	LePn.032E12	LePn.035C6	LePn.019D6	LePn.023A3	LePn.015D6	LePn.015B2	LePn.023A6	LePn.027E7	0.965207	0.972986
187	LePn.007B8	LePn.032E12	LePn.035C6	LePn.004E8	LePn.015B2	LePn.031D2	LePn.023A3	LePn.010H2	LePn.010B2	LePn.027A12	0.988539	0.972337
188	LePn.007B8	LePn.032E12	LePn.035C6	LePn.023A3	LePn.023A6	LePn.027A12	LePn.025F8	LePn.010B12	LePn.033F8	LePn.009F12	0.989909	0.982423
189	LePn.007B8	LePn.035C6	LePn.015C6	LePn.010B2	LePn.012B6	LePn.007H8	LePn.023A8	LePn.035D10	LePn.016E4	LePn.004G2	0.965474	0.93795
190	LePn.007B8	LePn.035C6	LePn.027F6	LePn.031D7	LePn.035D10	LePn.029A12	LePn.032E12	LePn.015C6	LePn.023C6	LePn.014D8	0.996789	0.926802
191	LePn.007B8	LePn.035C6	LePn.004E8	LePn.032E12	LePn.025F7	LePn.015B2	LePn.016E4	LePn.017E6	LePn.009F12	LePn.026A7	0.943891	0.990917
192	LePn.007B8	LePn.032E12	LePn.026A8	LePn.004E8	LePn.015B2	LePn.023A6	LePn.031G4	LePn.028E9	LePn.035C6	LePn.023A3	0.988953	0.985785
193	LePn.007B8	LePn.032E12	LePn.015B2	LePn.004E8	LePn.017E6	LePn.025F7	LePn.019D6	LePn.010H2	LePn.016E4	LePn.029E3	0.997544	0.957355
194	LePn.007B8	LePn.031D7	LePn.035C6	LePn.032E12	LePn.015B2	LePn.004E8	LePn.010B12	LePn.016E4	LePn.009F12	LePn.017E6	0.975606	0.98608
195	LePn.007B8	LePn.025F8	LePn.035C6	LePn.016E4	LePn.004E8	LePn.032E12	LePn.033F8	LePn.004G2	LePn.022B7	LePn.009F12	0.991717	0.973163
196	LePn.007B8	LePn.004E8	LePn.032E12	LePn.016E4	LePn.035C6	LePn.015B2	LePn.023C6	LePn.019A5	LePn.023C11	LePn.031D7	0.983477	0.974814
197	LePn.007B8	LePn.015D6	LePn.019D6	LePn.032E12	LePn.004E8	LePn.035A8	LePn.025F8	LePn.026A8	LePn.033H2	LePn.023A8	0.996127	0.992863
198	LePn.007B8	LePn.035C6	LePn.016E4	LePn.032E12	LePn.025F7	LePn.027E7	LePn.004E8	LePn.015B2	LePn.027A12	LePn.022G4	0.978072	0.977468
199	LePn.007B8	LePn.032E12	LePn.004E8	LePn.035C6	LePn.015B2	LePn.025F7	LePn.032G3	LePn.004G2	LePn.019D6	LePn.016E4	0.968862	0.990327
200	LePn.007B8	LePn.004E8	LePn.031D7	LePn.023C6	LePn.029E3	LePn.035C6	LePn.031D2	LePn.035D10	LePn.004G2	LePn.014C5	0.96669	0.946443
