# Supplementary material for: Feature selection and validated predictive performance in the domain of Legionella pneumophila: a comparative study
Source: BMC Res Notes. 2016 Mar 8;9:147. doi: 10.1186/s13104-016-1945-2 (PMC4782323; doi:10.1186/s13104-016-1945-2)
Supplement: Supplementary file 5 — 10.1186/s13104-016-1945-2 Feature set SVM. [file 13104_2016_1945_MOESM5_ESM.xlsx]

## Sheet: resultaat svm
Bootstrap	Features										AUC bootstrap	AUC validated		Feature	Frequency
1	LePn.004E8	LePn.025F8	LePn.007B8	LePn.027A12	LePn.027B2	LePn.012B6	LePn.015E5	LePn.020B12	LePn.015D6	LePn.016F12	0.965812	0.910228		LePn.007B8	144
2	LePn.024C3	LePn.016G6	LePn.007H10	LePn.035G3	LePn.007B8	LePn.011B2	LePn.026A7	LePn.033D7	LePn.026B3	LePn.025B12	0.924294	0.838386		LePn.035G3	111
3	LePn.024C3	LePn.035G3	LePn.007B8	LePn.008F2	LePn.009C5	LePn.012F12	LePn.010E8	LePn.008D12	LePn.024H8	LePn.025F8	0.960728	0.87472		LePn.009C5	105
4	LePn.035G3	LePn.020H9	LePn.007B8	LePn.024C3	LePn.007D5	LePn.031B3	LePn.008F2	LePn.026C12	LePn.012C5	LePn.019D6	0.87177	0.844638		LePn.012C5	97
5	LePn.024H8	LePn.007B8	LePn.024C3	LePn.035G3	LePn.029D11	LePn.012C5	LePn.033H2	LePn.022H3	LePn.008D12	LePn.025B12	0.855585	0.877669		LePn.024C3	89
6	LePn.022B7	LePn.035G3	LePn.008F2	LePn.023A6	LePn.024C3	LePn.033H2	LePn.007B8	LePn.033H3	LePn.010B12	LePn.028A12	0.965	0.930046		LePn.033H2	78
7	LePn.020H9	LePn.028B11	LePn.035G3	LePn.009C5	LePn.007B8	LePn.019D6	LePn.033H2	LePn.025B12	LePn.014A5	LePn.003E4	0.861338	0.834139		LePn.019D6	73
8	LePn.008F2	LePn.019D6	LePn.033H3	LePn.025E4	LePn.025F7	LePn.027G2	LePn.007D5	LePn.023A6	LePn.022A9	LePn.009C5	0.909039	0.80276		LePn.028B11	68
9	LePn.007B8	LePn.016E4	LePn.005H6	LePn.012C5	LePn.033H2	LePn.007B7	LePn.026C12	LePn.008F2	LePn.008E11	LePn.022H3	0.960245	0.915654		LePn.020H9	57
10	LePn.014A5	LePn.020B12	LePn.028B11	LePn.023A3	LePn.007B8	LePn.007D5	LePn.025E4	LePn.009C5	LePn.020H9	LePn.035G3	0.844612	0.793795		LePn.024H8	55
11	LePn.009C5	LePn.025F8	LePn.024B12	LePn.026E5	LePn.028B11	LePn.008F2	LePn.020H9	LePn.022B7	LePn.007B8	LePn.014A5	0.982014	0.912233		LePn.022H3	54
12	LePn.014A5	LePn.020H9	LePn.007D5	LePn.003E4	LePn.024B12	LePn.024C3	LePn.012B6	LePn.016E4	LePn.026E5	LePn.024D1	0.904544	0.864811		LePn.008F2	53
13	LePn.015D6	LePn.020B12	LePn.014C11	LePn.024C3	LePn.027G2	LePn.026A7	LePn.008D12	LePn.019D6	LePn.007D5	LePn.013A9	0.853009	0.759703		LePn.005H6	36
14	LePn.007B8	LePn.024H8	LePn.033H2	LePn.005H6	LePn.020H9	LePn.019D6	LePn.023A6	LePn.008F2	LePn.025B12	LePn.035G3	0.941163	0.909048		LePn.007D5	33
15	LePn.033H2	LePn.007B8	LePn.026A7	LePn.025F8	LePn.022H3	LePn.012C5	LePn.024C3	LePn.035G3	LePn.025E4	LePn.018D9	0.990681	0.90197		LePn.012B6	31
16	LePn.035G3	LePn.009C5	LePn.008D12	LePn.007B8	LePn.010E8	LePn.012F12	LePn.022B7	LePn.028B11	LePn.019D6	LePn.022H3	0.925296	0.84051		LePn.023A6	31
17	LePn.007B8	LePn.012C5	LePn.028B11	LePn.009C5	LePn.035G3	LePn.025E4	LePn.024H8	LePn.005H6	LePn.008E11	LePn.026E7	0.882423	0.79639		LePn.010E8	30
18	LePn.008F2	LePn.007B8	LePn.008D12	LePn.027G4	LePn.010B12	LePn.012C5	LePn.024C3	LePn.030A9	LePn.015D6	LePn.026E5	0.921138	0.853486		LePn.014A5	30
19	LePn.010B12	LePn.007B8	LePn.025F8	LePn.033H3	LePn.019D6	LePn.022B7	LePn.033H2	LePn.015E5	LePn.023A6	LePn.022H3	0.979346	0.928394		LePn.024B12	30
20	LePn.019D6	LePn.012B6	LePn.007B8	LePn.026A7	LePn.035G3	LePn.027B2	LePn.015D6	LePn.016G6	LePn.008F2	LePn.005H6	0.956744	0.892415		LePn.025B12	30
21	LePn.020H9	LePn.027A12	LePn.025F8	LePn.016E4	LePn.024B12	LePn.012B6	LePn.031B3	LePn.003E4	LePn.019D6	LePn.008F2	0.986047	0.922614		LePn.012F12	28
22	LePn.024D1	LePn.009C5	LePn.019D6	LePn.008F2	LePn.025F8	LePn.021C6	LePn.024B12	LePn.024H8	LePn.035G3	LePn.026E7	0.955137	0.85384		LePn.016E4	28
23	LePn.035G3	LePn.025F8	LePn.023A6	LePn.024H8	LePn.033H2	LePn.007B8	LePn.012C5	LePn.031B3	LePn.008F2	LePn.026E5	0.892104	0.904093		LePn.008D12	27
24	LePn.025F8	LePn.019D6	LePn.007B8	LePn.033H2	LePn.015D6	LePn.024H8	LePn.026E1	LePn.022H3	LePn.027B2	LePn.016E4	0.968819	0.927569		LePn.022B7	27
25	LePn.026E5	LePn.035G3	LePn.024C3	LePn.024H8	LePn.033H2	LePn.027E7	LePn.007B8	LePn.009C5	LePn.012F12	LePn.005H6	0.948171	0.892651		LePn.026C12	27
26	LePn.024H8	LePn.012C5	LePn.033H2	LePn.029D11	LePn.024C3	LePn.007B8	LePn.035G3	LePn.007H10	LePn.022H3	LePn.032F3	0.936376	0.864339		LePn.015D6	26
27	LePn.033H2	LePn.012C5	LePn.022H3	LePn.007B8	LePn.035G3	LePn.008D12	LePn.010B12	LePn.026E1	LePn.032F3	LePn.008F2	0.927307	0.928394		LePn.027B2	26
28	LePn.022B7	LePn.020B12	LePn.010B12	LePn.024C3	LePn.027G2	LePn.008D12	LePn.023A6	LePn.035B11	LePn.007H10	LePn.019D6	0.932233	0.841335		LePn.033H3	26
29	LePn.007B8	LePn.019D6	LePn.012C5	LePn.015D6	LePn.035G3	LePn.008D12	LePn.024C3	LePn.009G11	LePn.022H3	LePn.031D1	0.940259	0.881562		LePn.010B12	25
30	LePn.012C5	LePn.009C5	LePn.022B7	LePn.007B8	LePn.024C3	LePn.028A12	LePn.035G3	LePn.012F12	LePn.022H3	LePn.020B12	0.868361	0.857143		LePn.025F8	25
31	LePn.024C3	LePn.035G3	LePn.007D5	LePn.007B8	LePn.009C5	LePn.028B11	LePn.020H9	LePn.003E4	LePn.012B6	LePn.025B12	0.884274	0.821399		LePn.026E1	25
32	LePn.007B8	LePn.009C5	LePn.007D5	LePn.008H9	LePn.028B11	LePn.020H9	LePn.008F2	LePn.012C5	LePn.033H3	LePn.026C12	0.908791	0.847352		LePn.025E4	24
33	LePn.009C5	LePn.010E8	LePn.028B11	LePn.033H3	LePn.032A10	LePn.019D6	LePn.014A5	LePn.020H9	LePn.028F12	LePn.024B12	0.858434	0.836499		LePn.020B12	23
34	LePn.007B8	LePn.023A6	LePn.035G3	LePn.027G2	LePn.019D6	LePn.006D6	LePn.010B12	LePn.020B12	LePn.022H3	LePn.006G5	0.972915	0.916834		LePn.026E5	20
35	LePn.024C3	LePn.007B8	LePn.035G3	LePn.025B12	LePn.022H3	LePn.012C5	LePn.019D6	LePn.010E8	LePn.027B2	LePn.009C5	0.891071	0.843695		LePn.028A12	19
36	LePn.035G3	LePn.012C5	LePn.024C3	LePn.033H2	LePn.015D6	LePn.007B8	LePn.020H9	LePn.025B12	LePn.007D5	LePn.014A5	0.930636	0.909638		LePn.024D1	17
37	LePn.028B11	LePn.014A5	LePn.009C5	LePn.019D6	LePn.020H9	LePn.007D5	LePn.016E4	LePn.007B8	LePn.028F12	LePn.010E8	0.954281	0.899493		LePn.027G2	16
38	LePn.009C5	LePn.023A6	LePn.025E11	LePn.035G3	LePn.028A12	LePn.028B11	LePn.025B12	LePn.020H9	LePn.010H7	LePn.016E4	0.902778	0.832193		LePn.032F3	16
39	LePn.022H3	LePn.022A9	LePn.010B12	LePn.035G3	LePn.012C5	LePn.007B8	LePn.024C3	LePn.033H2	LePn.016G6	LePn.016E4	0.972824	0.929692		LePn.007H10	15
40	LePn.009C5	LePn.028B11	LePn.034D6	LePn.016G6	LePn.026C12	LePn.031D2	LePn.010E8	LePn.026E1	LePn.012C5	LePn.023A3	0.858023	0.754276		LePn.022A9	15
41	LePn.009C5	LePn.035G3	LePn.028B11	LePn.024D1	LePn.007D5	LePn.010E8	LePn.022B7	LePn.003E4	LePn.020H9	LePn.012C5	0.825077	0.676772		LePn.003E4	14
42	LePn.015D6	LePn.032F3	LePn.005H6	LePn.008F2	LePn.020B12	LePn.031B3	LePn.023A6	LePn.019D6	LePn.026E5	LePn.035G3	0.905532	0.760646		LePn.016G6	14
43	LePn.009C5	LePn.020B12	LePn.016E4	LePn.005H6	LePn.008F2	LePn.033H3	LePn.007B8	LePn.022H3	LePn.022B7	LePn.007B7	0.948381	0.910464		LePn.026A7	14
44	LePn.020H9	LePn.024C3	LePn.007D5	LePn.022B7	LePn.007B8	LePn.028G3	LePn.003E4	LePn.014A5	LePn.007H10	LePn.016G6	0.867196	0.859266		LePn.027E7	13
45	LePn.027B2	LePn.033H2	LePn.007B8	LePn.035G3	LePn.012C5	LePn.025F8	LePn.019D6	LePn.023A6	LePn.009C5	LePn.033F8	0.957136	0.911879		LePn.030A9	12
46	LePn.007B7	LePn.009C5	LePn.012C5	LePn.016F12	LePn.016G6	LePn.024H8	LePn.028B11	LePn.022H3	LePn.019D6	LePn.005H6	0.892857	0.812906		LePn.016F12	10
47	LePn.007B8	LePn.009C5	LePn.005H6	LePn.012F12	LePn.027G2	LePn.020B12	LePn.026C12	LePn.007B7	LePn.019D6	LePn.032A10	0.963837	0.880972		LePn.023A3	10
48	LePn.009C5	LePn.024C3	LePn.035G3	LePn.022B7	LePn.031B3	LePn.020H9	LePn.007H10	LePn.004E8	LePn.007B8	LePn.025E11	0.9396	0.851952		LePn.033D7	10
49	LePn.009C5	LePn.016F12	LePn.019D6	LePn.016G6	LePn.026C12	LePn.005H6	LePn.024B12	LePn.031D2	LePn.032F3	LePn.028F12	0.918478	0.836499		LePn.007B7	9
50	LePn.028B11	LePn.012C5	LePn.035G3	LePn.007B8	LePn.009C5	LePn.022H3	LePn.033H2	LePn.024C3	LePn.026E1	LePn.027G2	0.945618	0.92462		LePn.011B2	9
51	LePn.024B12	LePn.009C5	LePn.019D6	LePn.026C12	LePn.012B6	LePn.014A5	LePn.028B11	LePn.005H6	LePn.007B8	LePn.002F8	0.869396	0.851127		LePn.026E7	9
52	LePn.016E4	LePn.035G3	LePn.020H9	LePn.024C3	LePn.028A12	LePn.007D5	LePn.010B12	LePn.025F8	LePn.028B11	LePn.022H3	0.960764	0.905627		LePn.028F12	9
53	LePn.025B12	LePn.033H2	LePn.024H8	LePn.026E7	LePn.007B8	LePn.012C5	LePn.031D2	LePn.035G3	LePn.008D12	LePn.011B2	0.948205	0.878023		LePn.031D2	9
54	LePn.005H6	LePn.009C5	LePn.010E8	LePn.014A5	LePn.027G2	LePn.010H7	LePn.023A6	LePn.026C12	LePn.024B12	LePn.028B11	0.914113	0.831072		LePn.015E5	8
55	LePn.007B8	LePn.033H3	LePn.024C3	LePn.024H8	LePn.012C5	LePn.009C5	LePn.035G3	LePn.011B2	LePn.033H2	LePn.032F3	0.956078	0.905155		LePn.010H7	7
56	LePn.025F8	LePn.005H6	LePn.008F2	LePn.009C5	LePn.012F12	LePn.024B12	LePn.010E8	LePn.007B8	LePn.006F3	LePn.030E12	0.975438	0.939601		LePn.029D11	7
57	LePn.007B8	LePn.012C5	LePn.028B11	LePn.022H3	LePn.033H2	LePn.035G3	LePn.024H8	LePn.010B12	LePn.023A6	LePn.027G2	0.964249	0.900083		LePn.031B3	7
58	LePn.014F2	LePn.007B8	LePn.008F2	LePn.019D6	LePn.009C5	LePn.012B6	LePn.026C12	LePn.010E8	LePn.015E5	LePn.008D12	0.904933	0.833196		LePn.032C3	7
59	LePn.035G3	LePn.007B8	LePn.033H2	LePn.012C5	LePn.022H3	LePn.020H9	LePn.024C3	LePn.028B11	LePn.015E5	LePn.022A9	0.952919	0.902678		LePn.033F8	7
60	LePn.028B11	LePn.009C5	LePn.035G3	LePn.007B8	LePn.022H3	LePn.016E4	LePn.022B7	LePn.024C3	LePn.033H3	LePn.008F2	0.943326	0.880146		LePn.008E11	6
61	LePn.035G3	LePn.007B8	LePn.012C5	LePn.022H3	LePn.024C3	LePn.007D5	LePn.009C5	LePn.025B12	LePn.033H2	LePn.027B2	0.958951	0.90952		LePn.031D1	6
62	LePn.007B8	LePn.009C5	LePn.035G3	LePn.012C5	LePn.028B11	LePn.033H2	LePn.015D6	LePn.023A3	LePn.024D1	LePn.010E8	0.90532	0.88109		LePn.004E8	5
63	LePn.012C5	LePn.007B8	LePn.035G3	LePn.024C3	LePn.030A9	LePn.023A6	LePn.022A9	LePn.019D6	LePn.008F2	LePn.011B10	0.942989	0.857615		LePn.012D6	5
64	LePn.025F8	LePn.007B8	LePn.008F2	LePn.027B2	LePn.005H6	LePn.016E4	LePn.027E7	LePn.033D7	LePn.004E8	LePn.026E5	0.991714	0.92167		LePn.027A12	5
65	LePn.024C3	LePn.012C5	LePn.033H2	LePn.022A9	LePn.035G3	LePn.007B8	LePn.022H3	LePn.033F8	LePn.008F2	LePn.027B2	0.932908	0.884983		LePn.027F4	5
66	LePn.024C3	LePn.024B12	LePn.012B6	LePn.025E4	LePn.028A12	LePn.025F8	LePn.033F8	LePn.033H2	LePn.026C12	LePn.026E1	0.832462	0.830482		LePn.009G11	4
67	LePn.012C5	LePn.007B8	LePn.024H8	LePn.030A9	LePn.010B12	LePn.027G2	LePn.024C3	LePn.023A6	LePn.008F2	LePn.027B2	0.938358	0.850537		LePn.014F2	4
68	LePn.024C3	LePn.032D12	LePn.035G3	LePn.007H10	LePn.009C5	LePn.023A6	LePn.024D12	LePn.012C5	LePn.012F12	LePn.016E4	0.890036	0.803586		LePn.026B3	4
69	LePn.016E4	LePn.024C3	LePn.028A12	LePn.007D5	LePn.012C5	LePn.028B11	LePn.007B8	LePn.025E4	LePn.016G6	LePn.025B12	0.957575	0.877905		LePn.001E12	3
70	LePn.020B12	LePn.033H2	LePn.024C3	LePn.035G3	LePn.015D6	LePn.005H6	LePn.007B8	LePn.026E7	LePn.019D6	LePn.024H8	0.958622	0.926271		LePn.005H4	3
71	LePn.007B8	LePn.008D12	LePn.035G3	LePn.024H8	LePn.033H2	LePn.024C3	LePn.010F1	LePn.012C5	LePn.019D6	LePn.016F12	0.961581	0.898077		LePn.019C12	3
72	LePn.035G3	LePn.009C5	LePn.012C5	LePn.012F12	LePn.005H6	LePn.019D6	LePn.022H3	LePn.007B8	LePn.025B12	LePn.024C3	0.899868	0.83296		LePn.024B6	3
73	LePn.028B11	LePn.005H6	LePn.016E4	LePn.009C5	LePn.019D6	LePn.010H7	LePn.012B6	LePn.015E5	LePn.020H9	LePn.027A12	0.969411	0.902914		LePn.025A2	3
74	LePn.033F8	LePn.016E4	LePn.033D7	LePn.010B12	LePn.025F8	LePn.027G4	LePn.026E5	LePn.025B12	LePn.008F2	LePn.007B8	0.973317	0.91471		LePn.032A10	3
75	LePn.007B8	LePn.024H8	LePn.012C5	LePn.022H3	LePn.010B12	LePn.008E11	LePn.007B7	LePn.008F2	LePn.009C5	LePn.026E1	0.902778	0.872832		LePn.032D12	3
76	LePn.033H2	LePn.025F8	LePn.009C5	LePn.007B8	LePn.024D1	LePn.005H6	LePn.012F12	LePn.020H9	LePn.024C3	LePn.019D6	0.957805	0.922968		LePn.032E12	3
77	LePn.026C12	LePn.009C5	LePn.035G3	LePn.016F12	LePn.005H6	LePn.012C5	LePn.027E7	LePn.022B7	LePn.020H9	LePn.023A6	0.89878	0.836853		LePn.035B11	3
78	LePn.007B8	LePn.019D6	LePn.028B11	LePn.009C5	LePn.033H2	LePn.014A5	LePn.015D6	LePn.031D2	LePn.035G3	LePn.010E8	0.964568	0.882977		LePn.002F8	2
79	LePn.019D6	LePn.024D1	LePn.027F4	LePn.028F12	LePn.026E1	LePn.008D12	LePn.007B8	LePn.009C5	LePn.025E4	LePn.010B12	0.917984	0.856966		LePn.006D6	2
80	LePn.009C5	LePn.012C5	LePn.028F12	LePn.014A5	LePn.024D1	LePn.019D6	LePn.025E4	LePn.032E12	LePn.035B11	LePn.025F8	0.928483	0.821871		LePn.006G5	2
81	LePn.019D6	LePn.007B8	LePn.028B11	LePn.012C5	LePn.022H3	LePn.032E12	LePn.026E1	LePn.009C5	LePn.026E5	LePn.008E11	0.923136	0.846762		LePn.010A7	2
82	LePn.024C3	LePn.035G3	LePn.028B11	LePn.012C5	LePn.020H9	LePn.009C5	LePn.019D6	LePn.033D7	LePn.003E4	LePn.008F2	0.842406	0.787779		LePn.010F1	2
83	LePn.007B8	LePn.035G3	LePn.019D6	LePn.012C5	LePn.008F2	LePn.008D12	LePn.028B11	LePn.009C5	LePn.005H6	LePn.027E7	0.936849	0.838032		LePn.011B10	2
84	LePn.007B8	LePn.007D5	LePn.009C5	LePn.035G3	LePn.012C5	LePn.024C3	LePn.033H3	LePn.008F2	LePn.020H9	LePn.025B12	0.895501	0.846054		LePn.011C1	2
85	LePn.009C5	LePn.033F8	LePn.008F2	LePn.025B6	LePn.033H2	LePn.032F3	LePn.012B6	LePn.012F12	LePn.020H9	LePn.030A9	0.9031	0.83815		LePn.014C11	2
86	LePn.007B8	LePn.027B2	LePn.033H2	LePn.035G3	LePn.012C5	LePn.022H3	LePn.024C3	LePn.026E1	LePn.008F2	LePn.025E4	0.964535	0.918957		LePn.022E10	2
87	LePn.012C5	LePn.012D6	LePn.024D1	LePn.024B12	LePn.035G3	LePn.009C5	LePn.010E8	LePn.025F8	LePn.007B8	LePn.014F2	0.951149	0.837089		LePn.024D12	2
88	LePn.026E7	LePn.007B8	LePn.009C5	LePn.027G2	LePn.008D12	LePn.024C3	LePn.026A7	LePn.035G3	LePn.005F9	LePn.030A9	0.954184	0.862569		LePn.025B6	2
89	LePn.035G3	LePn.033H2	LePn.007B8	LePn.024C3	LePn.012C5	LePn.024H8	LePn.007H10	LePn.016G6	LePn.022H3	LePn.027E7	0.95883	0.893358		LePn.025E11	2
90	LePn.033H2	LePn.007B8	LePn.026E1	LePn.024H8	LePn.010B12	LePn.027A12	LePn.008E11	LePn.022H3	LePn.029D11	LePn.012C5	0.974833	0.930046		LePn.025F7	2
91	LePn.007B8	LePn.028B11	LePn.020B12	LePn.026E1	LePn.020H9	LePn.027A12	LePn.027G2	LePn.022H3	LePn.007D5	LePn.010H7	0.971124	0.881444		LePn.027B10	2
92	LePn.009C5	LePn.005H6	LePn.019D6	LePn.028B11	LePn.008F2	LePn.024H8	LePn.026C12	LePn.022B7	LePn.024B12	LePn.010E8	0.839757	0.813731		LePn.027G4	2
93	LePn.023A6	LePn.012B6	LePn.026E5	LePn.019D6	LePn.016F12	LePn.033H2	LePn.007B8	LePn.005H6	LePn.031D1	LePn.024H8	0.958251	0.919075		LePn.028G3	2
94	LePn.020H9	LePn.016G6	LePn.007D5	LePn.026C12	LePn.012B6	LePn.033D7	LePn.008F2	LePn.025E4	LePn.024B12	LePn.024C3	0.829951	0.790728		LePn.034D6	2
95	LePn.007B7	LePn.028B11	LePn.007B8	LePn.019D6	LePn.009C5	LePn.025F8	LePn.033H2	LePn.014A5	LePn.026E5	LePn.020H9	0.984929	0.893476		LePn.004A3	1
96	LePn.019D6	LePn.028A12	LePn.028B11	LePn.009C5	LePn.005H6	LePn.033H3	LePn.024B12	LePn.012B6	LePn.010E8	LePn.022E10	0.912625	0.727144		LePn.005F9	1
97	LePn.008F2	LePn.023A3	LePn.033H2	LePn.007B8	LePn.025E4	LePn.003E4	LePn.015B5	LePn.006D6	LePn.009C5	LePn.022H3	0.953968	0.88687		LePn.006F3	1
98	LePn.024B12	LePn.009C5	LePn.012F12	LePn.010E8	LePn.020H9	LePn.032A10	LePn.033H3	LePn.032C3	LePn.012B6	LePn.014A5	0.915147	0.770438		LePn.006G2	1
99	LePn.007B8	LePn.035G3	LePn.022A9	LePn.012C5	LePn.022H3	LePn.024H8	LePn.024C3	LePn.033H2	LePn.011B2	LePn.020B12	0.890494	0.857969		LePn.008D6	1
100	LePn.026E5	LePn.035G3	LePn.033H2	LePn.007B8	LePn.020H9	LePn.019D6	LePn.007D5	LePn.012B6	LePn.009C5	LePn.024H8	0.958597	0.907455		LePn.008H9	1
101	LePn.012C5	LePn.020B9	LePn.022H3	LePn.007B8	LePn.024C3	LePn.010B12	LePn.028A12	LePn.030A9	LePn.033H2	LePn.024H8	0.948077	0.830365		LePn.011H3	1
102	LePn.019D6	LePn.027F4	LePn.009C5	LePn.012B6	LePn.028B11	LePn.007B8	LePn.015D6	LePn.014A5	LePn.023A6	LePn.024H8	0.961803	0.852542		LePn.013A9	1
103	LePn.009C5	LePn.015D6	LePn.020H9	LePn.012C5	LePn.024D1	LePn.007D5	LePn.008F2	LePn.033H3	LePn.027E7	LePn.026C12	0.886366	0.735874		LePn.015B5	1
104	LePn.028B11	LePn.035G3	LePn.007B8	LePn.033H2	LePn.012C5	LePn.022H3	LePn.025E4	LePn.026E1	LePn.026E5	LePn.007H10	0.941212	0.898549		LePn.015E11	1
105	LePn.035G3	LePn.007B8	LePn.028B11	LePn.024C3	LePn.009C5	LePn.033H2	LePn.008D12	LePn.012F12	LePn.004E8	LePn.010E8	0.932208	0.844992		LePn.016F9	1
106	LePn.007B8	LePn.028B11	LePn.025E4	LePn.008E11	LePn.033H2	LePn.026E1	LePn.027E7	LePn.022H3	LePn.015D6	LePn.012C5	0.987658	0.898077		LePn.017H9	1
107	LePn.031D2	LePn.026E1	LePn.009C5	LePn.012C5	LePn.020H9	LePn.003E4	LePn.007D5	LePn.025A2	LePn.028B11	LePn.019C12	0.929944	0.755515		LePn.018D9	1
108	LePn.035G3	LePn.007B8	LePn.012C5	LePn.009C5	LePn.024C3	LePn.022H3	LePn.012F12	LePn.033H2	LePn.010B12	LePn.024H8	0.95907	0.939719		LePn.018G11	1
109	LePn.035G3	LePn.022H3	LePn.007B8	LePn.024H8	LePn.033H2	LePn.008D12	LePn.012C5	LePn.009C5	LePn.031D1	LePn.028B11	0.91966	0.884039		LePn.019A5	1
110	LePn.012C5	LePn.030A9	LePn.009C5	LePn.007B8	LePn.033H3	LePn.009G11	LePn.010B12	LePn.035G3	LePn.015D6	LePn.010A7	0.905418	0.826354		LePn.020B9	1
111	LePn.027B2	LePn.009C5	LePn.007B8	LePn.020H9	LePn.014A5	LePn.033H3	LePn.025F8	LePn.004E8	LePn.024B12	LePn.010F1	0.983907	0.940899		LePn.021C6	1
112	LePn.035G3	LePn.007B8	LePn.033H2	LePn.027B2	LePn.012C5	LePn.029D11	LePn.024C3	LePn.022H3	LePn.024H8	LePn.007D5	0.918276	0.870355		LePn.023D8	1
113	LePn.016F12	LePn.032F3	LePn.032C3	LePn.024H8	LePn.023A6	LePn.026C12	LePn.033H2	LePn.025B12	LePn.031D2	LePn.005H6	0.926146	0.833196		LePn.030E12	1
114	LePn.035G3	LePn.028B11	LePn.007B8	LePn.024C3	LePn.020B12	LePn.033H2	LePn.025B12	LePn.006G2	LePn.024H8	LePn.035A8	0.971672	0.891707		LePn.035A8	1
115	LePn.035G3	LePn.007B8	LePn.024H8	LePn.025F8	LePn.028B11	LePn.012C5	LePn.029D11	LePn.019D6	LePn.007D5	LePn.009C5	0.917555	0.850773
116	LePn.035G3	LePn.024C3	LePn.007D5	LePn.025E4	LePn.019D6	LePn.028B11	LePn.007H10	LePn.020H9	LePn.026A7	LePn.027G2	0.857466	0.770556
117	LePn.023A3	LePn.028B11	LePn.027G2	LePn.009C5	LePn.024B12	LePn.012B6	LePn.028A12	LePn.014C11	LePn.027B2	LePn.010B12	0.851064	0.721718
118	LePn.012F12	LePn.035G3	LePn.024C3	LePn.007H10	LePn.009C5	LePn.020H9	LePn.005H6	LePn.024H8	LePn.026A7	LePn.028B11	0.878227	0.76277
119	LePn.007D5	LePn.020H9	LePn.012B6	LePn.014A5	LePn.026E1	LePn.019D6	LePn.027F4	LePn.024B12	LePn.026E5	LePn.015D6	0.93371	0.799339
120	LePn.009C5	LePn.022B7	LePn.008F2	LePn.024B12	LePn.026E1	LePn.026C12	LePn.033H2	LePn.001E12	LePn.012C5	LePn.024D1	0.928041	0.846054
121	LePn.009C5	LePn.035G3	LePn.033H3	LePn.026C12	LePn.028B11	LePn.025B12	LePn.007B8	LePn.020B12	LePn.022A9	LePn.024C3	0.832256	0.782706
122	LePn.007B8	LePn.012B6	LePn.019D6	LePn.028B11	LePn.023D8	LePn.015E5	LePn.008F2	LePn.024H8	LePn.016F12	LePn.032F3	0.972915	0.863159
123	LePn.009C5	LePn.033F8	LePn.022B7	LePn.007B8	LePn.024C3	LePn.024D1	LePn.008D12	LePn.026C12	LePn.033H2	LePn.012F12	0.96371	0.901144
124	LePn.028B11	LePn.007B8	LePn.035G3	LePn.010E8	LePn.019D6	LePn.009C5	LePn.026B3	LePn.008F2	LePn.024C3	LePn.025B12	0.845087	0.813613
125	LePn.012F12	LePn.009C5	LePn.020H9	LePn.016E4	LePn.031B3	LePn.024D1	LePn.014A5	LePn.024C3	LePn.007B8	LePn.022B7	0.92294	0.902206
126	LePn.024C3	LePn.035G3	LePn.019D6	LePn.025B12	LePn.016E4	LePn.007B8	LePn.010A7	LePn.033D7	LePn.012C5	LePn.020H9	0.920729	0.876017
127	LePn.035G3	LePn.012C5	LePn.033H2	LePn.023A6	LePn.010B12	LePn.007B8	LePn.024H8	LePn.024C3	LePn.008D12	LePn.022H3	0.942094	0.913649
128	LePn.024C3	LePn.035G3	LePn.008D12	LePn.012F12	LePn.024H8	LePn.020H9	LePn.007B8	LePn.031B3	LePn.030A9	LePn.014A5	0.894302	0.801227
129	LePn.022H3	LePn.012C5	LePn.007B8	LePn.024H8	LePn.008D6	LePn.016F12	LePn.016F9	LePn.033H2	LePn.008F2	LePn.008D12	0.966071	0.879674
130	LePn.019D6	LePn.024H8	LePn.022H3	LePn.007B8	LePn.023A6	LePn.028B11	LePn.024B6	LePn.008F2	LePn.025E4	LePn.026E1	0.950099	0.878495
131	LePn.019D6	LePn.033H3	LePn.032F3	LePn.027E7	LePn.015E5	LePn.005H4	LePn.012B6	LePn.027B2	LePn.025F8	LePn.025E4	0.893705	0.761472
132	LePn.016E4	LePn.024B12	LePn.005H6	LePn.003E4	LePn.020H9	LePn.009C5	LePn.010E8	LePn.018G11	LePn.028F12	LePn.033D7	0.967633	0.891176
133	LePn.026E5	LePn.009C5	LePn.012C5	LePn.024D1	LePn.026E1	LePn.010E8	LePn.023A6	LePn.020H9	LePn.007D5	LePn.014A5	0.891235	0.787307
134	LePn.007B8	LePn.035G3	LePn.007D5	LePn.012C5	LePn.014A5	LePn.009C5	LePn.020H9	LePn.026E1	LePn.012B6	LePn.003E4	0.894186	0.826826
135	LePn.009C5	LePn.005H6	LePn.007B8	LePn.026E5	LePn.019D6	LePn.026A7	LePn.028B11	LePn.032F3	LePn.035G3	LePn.010H7	0.960326	0.86835
136	LePn.035G3	LePn.022A9	LePn.024C3	LePn.012F12	LePn.022H3	LePn.009G11	LePn.012C5	LePn.022B7	LePn.011C1	LePn.010B12	0.920338	0.770674
137	LePn.009C5	LePn.035G3	LePn.012F12	LePn.012C5	LePn.007B8	LePn.028F12	LePn.005H6	LePn.032C3	LePn.008D12	LePn.010E8	0.914535	0.860092
138	LePn.012C5	LePn.007B8	LePn.020B12	LePn.025B12	LePn.022H3	LePn.028B11	LePn.009C5	LePn.014A5	LePn.024C3	LePn.035G3	0.899181	0.783532
139	LePn.035G3	LePn.024H8	LePn.033H2	LePn.007B8	LePn.012C5	LePn.028B11	LePn.026E1	LePn.031D1	LePn.022H3	LePn.029D11	0.940123	0.890173
140	LePn.027B2	LePn.025E4	LePn.009C5	LePn.019A5	LePn.005H6	LePn.024C3	LePn.024B12	LePn.007B8	LePn.024H8	LePn.033H2	0.938953	0.913413
141	LePn.012C5	LePn.007B8	LePn.035G3	LePn.024C3	LePn.012F12	LePn.022A9	LePn.009C5	LePn.022H3	LePn.033H2	LePn.033D7	0.913029	0.901498
142	LePn.009C5	LePn.022B7	LePn.024C3	LePn.020H9	LePn.028A12	LePn.012F12	LePn.035G3	LePn.019D6	LePn.026C12	LePn.005H6	0.865106	0.81668
143	LePn.035G3	LePn.007B8	LePn.009C5	LePn.033H2	LePn.012C5	LePn.027B2	LePn.024H8	LePn.023A3	LePn.005H6	LePn.024C3	0.945513	0.918603
144	LePn.016G6	LePn.008F2	LePn.022B7	LePn.007B8	LePn.020H9	LePn.035G3	LePn.032D12	LePn.023A6	LePn.011B10	LePn.024D12	0.955231	0.831898
145	LePn.007D5	LePn.020H9	LePn.035G3	LePn.007B8	LePn.015D6	LePn.024C3	LePn.012C5	LePn.023A6	LePn.012F12	LePn.028B11	0.927828	0.862923
146	LePn.007B8	LePn.026C12	LePn.035B11	LePn.019C12	LePn.023A6	LePn.027B2	LePn.033H2	LePn.031D2	LePn.028B11	LePn.012C5	0.971751	0.903857
147	LePn.035G3	LePn.007D5	LePn.009C5	LePn.012C5	LePn.014A5	LePn.007B8	LePn.020H9	LePn.020B12	LePn.025B12	LePn.030A9	0.890173	0.779167
148	LePn.027E7	LePn.033H2	LePn.027B2	LePn.032F3	LePn.026E5	LePn.007B8	LePn.012C5	LePn.012B6	LePn.019D6	LePn.024H8	0.936388	0.899375
149	LePn.033H2	LePn.012C5	LePn.007B8	LePn.024C3	LePn.025B12	LePn.024H8	LePn.022A9	LePn.022H3	LePn.027B2	LePn.016E4	0.961089	0.8956
150	LePn.033H2	LePn.025F8	LePn.032F3	LePn.028A12	LePn.008F2	LePn.019D6	LePn.027B2	LePn.022E10	LePn.033H3	LePn.012D6	0.928348	0.829067
151	LePn.022H3	LePn.024C3	LePn.020B12	LePn.035G3	LePn.012C5	LePn.007B8	LePn.033H2	LePn.032F3	LePn.008F2	LePn.027B10	0.79706	0.832252
152	LePn.026E5	LePn.007B8	LePn.007B7	LePn.024C3	LePn.016E4	LePn.019C12	LePn.027B2	LePn.008F2	LePn.033F8	LePn.024B6	0.966292	0.8608
153	LePn.012C5	LePn.025E4	LePn.007B8	LePn.024C3	LePn.023A6	LePn.033H2	LePn.035G3	LePn.022H3	LePn.033H3	LePn.016E4	0.951864	0.905745
154	LePn.022B7	LePn.009C5	LePn.033H3	LePn.007B8	LePn.019D6	LePn.001E12	LePn.012F12	LePn.005H6	LePn.010E8	LePn.012C5	0.923913	0.859738
155	LePn.007B8	LePn.032C3	LePn.012C5	LePn.020B12	LePn.024C3	LePn.027E7	LePn.030A9	LePn.032F3	LePn.031D1	LePn.005H4	0.86845	0.808659
156	LePn.008F2	LePn.009C5	LePn.026C12	LePn.024C3	LePn.010E8	LePn.024D1	LePn.008D12	LePn.022B7	LePn.019D6	LePn.028B11	0.864638	0.826472
157	LePn.019D6	LePn.012B6	LePn.009C5	LePn.014A5	LePn.020B12	LePn.025E4	LePn.026C12	LePn.028B11	LePn.010E8	LePn.015D6	0.849138	0.778223
158	LePn.032C3	LePn.009C5	LePn.024B12	LePn.019D6	LePn.012B6	LePn.028B11	LePn.033D7	LePn.010E8	LePn.031D2	LePn.011H3	0.863914	0.808069
159	LePn.028B11	LePn.034D6	LePn.019D6	LePn.009C5	LePn.026E7	LePn.031D1	LePn.008F2	LePn.022B7	LePn.015D6	LePn.007B8	0.829148	0.755338
160	LePn.024H8	LePn.035G3	LePn.012C5	LePn.007B8	LePn.024C3	LePn.022H3	LePn.033H2	LePn.020B12	LePn.019D6	LePn.009C5	0.94314	0.860918
161	LePn.009C5	LePn.035G3	LePn.022B7	LePn.012F12	LePn.007H10	LePn.005H6	LePn.028F12	LePn.032D12	LePn.020H9	LePn.033H2	0.910201	0.800047
162	LePn.012F12	LePn.024C3	LePn.024H8	LePn.015D6	LePn.008D12	LePn.011C1	LePn.008F2	LePn.016E4	LePn.028A12	LePn.012B6	0.956198	0.896662
163	LePn.033H2	LePn.024C3	LePn.035G3	LePn.024H8	LePn.007B8	LePn.022H3	LePn.012C5	LePn.025B12	LePn.029D11	LePn.028B11	0.951227	0.854901
164	LePn.019D6	LePn.007B8	LePn.028B11	LePn.007H10	LePn.035G3	LePn.024C3	LePn.026A7	LePn.022H3	LePn.033H3	LePn.012C5	0.899743	0.846998
165	LePn.033H2	LePn.007B8	LePn.024C3	LePn.011B2	LePn.025B12	LePn.024H8	LePn.008D12	LePn.012C5	LePn.026B3	LePn.012B6	0.912281	0.878259
166	LePn.024B12	LePn.020H9	LePn.007D5	LePn.005H4	LePn.024B6	LePn.003E4	LePn.012B6	LePn.016E4	LePn.010H7	LePn.010E8	0.878217	0.836027
167	LePn.008D12	LePn.007B8	LePn.033H2	LePn.028B11	LePn.007B7	LePn.009C5	LePn.026C12	LePn.010E8	LePn.025A2	LePn.027G2	0.96044	0.826236
168	LePn.035G3	LePn.024C3	LePn.007B8	LePn.007D5	LePn.020H9	LePn.014A5	LePn.028B11	LePn.009C5	LePn.025B12	LePn.023A3	0.902116	0.880736
169	LePn.007B8	LePn.020B12	LePn.027G2	LePn.009C5	LePn.012C5	LePn.026C12	LePn.030A9	LePn.028B11	LePn.028A12	LePn.012F12	0.923148	0.887932
170	LePn.035G3	LePn.024C3	LePn.026E5	LePn.007B8	LePn.012C5	LePn.015E5	LePn.033H2	LePn.009C5	LePn.025B12	LePn.028B11	0.91143	0.894538
171	LePn.007B8	LePn.010B12	LePn.005H6	LePn.026E7	LePn.025B12	LePn.024H8	LePn.012C5	LePn.031D2	LePn.035G3	LePn.022A9	0.934175	0.888758
172	LePn.012B6	LePn.028B11	LePn.009C5	LePn.024B12	LePn.003E4	LePn.014A5	LePn.001E12	LePn.012C5	LePn.020H9	LePn.023A3	0.823267	0.72797
173	LePn.035G3	LePn.007B8	LePn.028G3	LePn.026E1	LePn.011B2	LePn.015D6	LePn.012C5	LePn.027B2	LePn.008D12	LePn.026E5	0.979571	0.880264
174	LePn.012D6	LePn.007H10	LePn.022A9	LePn.012C5	LePn.007B8	LePn.010B12	LePn.026E1	LePn.022H3	LePn.012B6	LePn.016F12	0.94733	0.902206
175	LePn.024H8	LePn.024C3	LePn.007B8	LePn.035G3	LePn.033H2	LePn.022H3	LePn.012C5	LePn.025B12	LePn.010B12	LePn.016E4	0.959173	0.90775
176	LePn.015D6	LePn.033H2	LePn.027E7	LePn.035G3	LePn.023A6	LePn.008F2	LePn.012C5	LePn.025E4	LePn.024C3	LePn.027B2	0.956839	0.893594
177	LePn.019D6	LePn.024H8	LePn.032F3	LePn.016E4	LePn.008F2	LePn.035G3	LePn.007H10	LePn.012D6	LePn.007B8	LePn.033H2	0.955449	0.944202
178	LePn.015D6	LePn.033D7	LePn.027B2	LePn.012F12	LePn.012D6	LePn.019D6	LePn.033H3	LePn.012C5	LePn.030A9	LePn.022B7	0.883136	0.803999
179	LePn.009C5	LePn.028B11	LePn.010E8	LePn.023A3	LePn.014F2	LePn.027G2	LePn.007B8	LePn.026E1	LePn.012C5	LePn.033H2	0.938768	0.913885
180	LePn.035G3	LePn.024C3	LePn.025E4	LePn.033H2	LePn.020H9	LePn.028A12	LePn.016G6	LePn.007D5	LePn.025B12	LePn.026C12	0.882624	0.781644
181	LePn.035G3	LePn.010B12	LePn.026E1	LePn.012C5	LePn.007B8	LePn.023A6	LePn.028A12	LePn.033H2	LePn.024B12	LePn.032E12	0.968439	0.917424
182	LePn.008F2	LePn.007B8	LePn.019D6	LePn.024H8	LePn.004A3	LePn.033H2	LePn.006G5	LePn.035G3	LePn.028B11	LePn.032C3	0.978384	0.899375
183	LePn.024B12	LePn.009C5	LePn.010E8	LePn.019D6	LePn.024D1	LePn.035G3	LePn.028B11	LePn.017H9	LePn.014A5	LePn.012B6	0.829475	0.800755
184	LePn.026A7	LePn.014A5	LePn.020H9	LePn.024C3	LePn.007B7	LePn.016E4	LePn.025F8	LePn.026C12	LePn.027E7	LePn.025B6	0.939247	0.885691
185	LePn.035G3	LePn.024C3	LePn.012C5	LePn.022A9	LePn.015D6	LePn.009G11	LePn.028A12	LePn.033H3	LePn.008F2	LePn.020B12	0.878022	0.804176
186	LePn.026A7	LePn.019D6	LePn.033H3	LePn.023A6	LePn.008F2	LePn.025E4	LePn.007B8	LePn.022H3	LePn.025F7	LePn.035G3	0.971996	0.843577
187	LePn.019D6	LePn.007B8	LePn.024C3	LePn.025E4	LePn.008F2	LePn.022A9	LePn.035G3	LePn.025B12	LePn.016E4	LePn.026A7	0.960829	0.897369
188	LePn.009C5	LePn.028B11	LePn.027E7	LePn.020H9	LePn.022B7	LePn.007B8	LePn.012C5	LePn.003E4	LePn.025A2	LePn.035G3	0.944846	0.805592
189	LePn.012C5	LePn.024C3	LePn.007B8	LePn.019D6	LePn.032C3	LePn.032F3	LePn.035G3	LePn.015D6	LePn.020B12	LePn.024H8	0.880518	0.835083
190	LePn.022B7	LePn.005H6	LePn.016G6	LePn.015E11	LePn.020H9	LePn.027F4	LePn.009C5	LePn.024B12	LePn.014F2	LePn.024D1	0.82831	0.825882
191	LePn.019D6	LePn.033H3	LePn.025E4	LePn.035G3	LePn.028A12	LePn.007B8	LePn.009C5	LePn.024C3	LePn.028B11	LePn.026A7	0.920486	0.813613
192	LePn.035G3	LePn.024C3	LePn.022A9	LePn.019D6	LePn.022H3	LePn.026A7	LePn.007B8	LePn.020H9	LePn.007H10	LePn.007D5	0.926312	0.84629
193	LePn.007B8	LePn.026E7	LePn.033H2	LePn.012C5	LePn.011B2	LePn.024C3	LePn.035G3	LePn.009C5	LePn.033H3	LePn.027F4	0.975749	0.885219
194	LePn.009C5	LePn.028B11	LePn.035G3	LePn.020H9	LePn.012F12	LePn.011B2	LePn.010H7	LePn.026B3	LePn.005H6	LePn.007B8	0.925957	0.920373
195	LePn.009C5	LePn.024D1	LePn.033H2	LePn.024B12	LePn.026E1	LePn.019D6	LePn.028F12	LePn.010E8	LePn.024H8	LePn.027B2	0.891429	0.863867
196	LePn.033H2	LePn.027B10	LePn.008F2	LePn.007B8	LePn.024B12	LePn.035G3	LePn.009C5	LePn.012B6	LePn.012C5	LePn.011B2	0.932644	0.894066
197	LePn.007B8	LePn.009C5	LePn.035G3	LePn.016G6	LePn.026C12	LePn.024H8	LePn.033H2	LePn.012C5	LePn.008D12	LePn.028A12	0.960075	0.887106
198	LePn.023A6	LePn.015D6	LePn.024H8	LePn.007B8	LePn.025F8	LePn.028A12	LePn.019D6	LePn.027B2	LePn.010B12	LePn.002F8	0.983721	0.91471
199	LePn.024C3	LePn.009C5	LePn.022B7	LePn.023A6	LePn.033H3	LePn.007B8	LePn.014A5	LePn.020H9	LePn.023A3	LePn.016E4	0.950282	0.873422
200	LePn.024B12	LePn.020H9	LePn.014A5	LePn.019D6	LePn.033H2	LePn.024H8	LePn.035G3	LePn.007D5	LePn.024C3	LePn.026E7	0.940385	0.900083
