# Supplementary material for: Feature selection and validated predictive performance in the domain of Legionella pneumophila: a comparative study
Source: BMC Res Notes. 2016 Mar 8;9:147. doi: 10.1186/s13104-016-1945-2 (PMC4782323; doi:10.1186/s13104-016-1945-2)
Supplement: Supplementary file 6 — 10.1186/s13104-016-1945-2 Feature set LASSO. [file 13104_2016_1945_MOESM6_ESM.xlsx]

## Sheet: resultaat_cart
Bootstrap	Features										AUC bootstrap	AUC validated		Feature	Frequency
1	LePn.007B8	LePn.011B3	LePn.033H2	LePn.011B2	LePn.005F9	LePn.003C6	LePn.024C3	LePn.016E4	LePn.026A7	LePn.005E9	0.975769	0.926153		LePn.007B8	187
2	LePn.021F1	LePn.020H9	LePn.007B8	LePn.022B7	LePn.026E7	LePn.013E11	LePn.027A12	LePn.019D6	LePn.022G2	LePn.015B5	0.984051	0.893476		LePn.033H2	146
3	LePn.007B8	LePn.033H2	LePn.010B12	LePn.022B7	LePn.005F9	LePn.016E4	LePn.023A6	LePn.026E7	LePn.022G2	LePn.033D7	0.982674	0.949392		LePn.016E4	131
4	LePn.007B8	LePn.010B12	LePn.022A9	LePn.015D6	LePn.023A8	LePn.023A6	LePn.005E9	LePn.019A5	LePn.019D6	LePn.011E5	0.983553	0.905273		LePn.010B12	83
5	LePn.007B8	LePn.019D6	LePn.025E4	LePn.032E12	LePn.016E4	LePn.006D6	LePn.020G4	LePn.009D6	LePn.033F8	LePn.026E1	0.969484	0.894184		LePn.011B3	77
6	LePn.016E4	LePn.033F8	LePn.020H9	LePn.024B12	LePn.004E8	LePn.011B3	LePn.031H3	LePn.026E7	LePn.005H6	LePn.022G4	0.993525	0.930046		LePn.019D6	76
7	LePn.007B8	LePn.033H2	LePn.023A6	LePn.016E4	LePn.005H6	LePn.019D6	LePn.020H9	LePn.011B3	LePn.010B12	LePn.011B2	0.966628	0.95246		LePn.015D6	66
8	LePn.007B8	LePn.033H2	LePn.035G3	LePn.011B3	LePn.019D6	LePn.008D12	LePn.026C12	LePn.005F9	LePn.009C5	LePn.013E5	0.988177	0.919311		LePn.023A6	54
9	LePn.007B8	LePn.010B12	LePn.016E4	LePn.010H2	LePn.026A8	LePn.026E7	LePn.005E9	LePn.026E5	LePn.019A5	LePn.021C6	0.981551	0.904919		LePn.005H6	49
10	LePn.019D6	LePn.007B8	LePn.016E4	LePn.012B6	LePn.011B3	LePn.006F3	LePn.009H2	LePn.015D6	LePn.023A6	LePn.012F12	0.98407	0.946561		LePn.026E7	48
11	LePn.026E7	LePn.011B3	LePn.007B8	LePn.015B5	LePn.021C6	LePn.033H2	LePn.015D6	LePn.016F9	LePn.026C12	LePn.016E4	0.979453	0.935237		LePn.024C3	47
12	LePn.016E4	LePn.033H2	LePn.015D6	LePn.019D6	LePn.007B8	LePn.034G3	LePn.026E1	LePn.025F8	LePn.012B6	LePn.011E5	0.987787	0.940309		LePn.033F8	42
13	LePn.007B8	LePn.033H2	LePn.008F2	LePn.033A7	LePn.012C5	LePn.024H8	LePn.007H10	LePn.024C3	LePn.023A6	LePn.016E4	0.947487	0.920137		LePn.015B5	29
14	LePn.007B8	LePn.020B12	LePn.010B12	LePn.026E7	LePn.019A5	LePn.008D12	LePn.014H7	LePn.035B11	LePn.023A6	LePn.015B2	0.992547	0.900201		LePn.024B12	29
15	LePn.007B8	LePn.033H2	LePn.016E4	LePn.023C11	LePn.005F9	LePn.022B7	LePn.012F12	LePn.026E7	LePn.020H9	LePn.028A12	0.94714	0.925445		LePn.033D7	28
16	LePn.007B8	LePn.026E1	LePn.008H9	LePn.022G2	LePn.026C12	LePn.007D5	LePn.020H9	LePn.022B7	LePn.023A6	LePn.021F1	0.991896	0.895718		LePn.022B7	26
17	LePn.010B12	LePn.007B8	LePn.023A6	LePn.019A5	LePn.019D6	LePn.026E7	LePn.020D5	LePn.019D11	LePn.035G3	LePn.008D12	0.992184	0.924502		LePn.005F9	24
18	LePn.033H2	LePn.015B5	LePn.024C3	LePn.011B3	LePn.007B8	LePn.015D6	LePn.005F9	LePn.016E4	LePn.003E4	LePn.027G2	0.988085	0.939837		LePn.026A7	24
19	LePn.016E4	LePn.007B8	LePn.010F1	LePn.033H2	LePn.019D6	LePn.025E11	LePn.007B2	LePn.026E7	LePn.035A8	LePn.025A2	0.991402	0.936062		LePn.020H9	23
20	LePn.031D2	LePn.019D6	LePn.015D6	LePn.027A12	LePn.016E4	LePn.007B8	LePn.011B3	LePn.023A6	LePn.026A7	LePn.016G6	0.977907	0.929574		LePn.026C12	22
21	LePn.007B8	LePn.015D6	LePn.011B3	LePn.023A6	LePn.015B5	LePn.033H2	LePn.035C10	LePn.026A7	LePn.035G3	LePn.006F3	0.989058	0.926271		LePn.008D12	21
22	LePn.007B8	LePn.004E8	LePn.016E4	LePn.008D12	LePn.019C12	LePn.022B7	LePn.020H9	LePn.023A6	LePn.024C3	LePn.035B11	0.973148	0.929456		LePn.027A12	21
23	LePn.013E11	LePn.012F12	LePn.024H8	LePn.031D2	LePn.023C11	LePn.019D6	LePn.010B12	LePn.016E4	LePn.005H6	LePn.007B8	0.975687	0.904211		LePn.011E5	19
24	LePn.007B8	LePn.025E11	LePn.033H2	LePn.004E8	LePn.022B7	LePn.007H10	LePn.016E4	LePn.011B3	LePn.024C3	LePn.020H9	0.95998	0.929692		LePn.019A5	18
25	LePn.007B8	LePn.033H2	LePn.026E1	LePn.023A6	LePn.026E7	LePn.010B12	LePn.024C3	LePn.011B3	LePn.022H3	LePn.024B12	0.987967	0.954229		LePn.022A9	17
26	LePn.016E4	LePn.007B8	LePn.033H2	LePn.011H3	LePn.008D12	LePn.027A12	LePn.026E7	LePn.012F12	LePn.025F8	LePn.019A5	0.990646	0.915772		LePn.024H8	17
27	LePn.007B8	LePn.025F8	LePn.005H6	LePn.010B12	LePn.023A6	LePn.011B3	LePn.015B5	LePn.019D6	LePn.035A8	LePn.016E4	0.996673	0.951044		LePn.006F3	16
28	LePn.007B8	LePn.033F8	LePn.016E4	LePn.027A12	LePn.005H6	LePn.011B3	LePn.033H2	LePn.025F8	LePn.006G8	LePn.018F9	0.987161	0.956706		LePn.020G4	16
29	LePn.007B8	LePn.011B3	LePn.016F9	LePn.026E5	LePn.026C12	LePn.015B5	LePn.035B11	LePn.007D5	LePn.033H2	LePn.019D6	0.988865	0.904093		LePn.012B6	15
30	LePn.016E4	LePn.007B8	LePn.019D6	LePn.022H3	LePn.033H2	LePn.033D7	LePn.032A10	LePn.024C3	LePn.026E7	LePn.001E12	0.978507	0.925327		LePn.013E11	15
31	LePn.007B8	LePn.011B3	LePn.033F8	LePn.015D6	LePn.033H2	LePn.019A5	LePn.023A6	LePn.024B12	LePn.026E7	LePn.013E11	0.979548	0.936062		LePn.031D2	15
32	LePn.007B8	LePn.016E4	LePn.008F2	LePn.033D7	LePn.020G4	LePn.033H2	LePn.005H6	LePn.011F9	LePn.026E5	LePn.027E7	0.994852	0.932759		LePn.004E8	14
33	LePn.011B3	LePn.024C3	LePn.007B8	LePn.013E5	LePn.016F9	LePn.015D6	LePn.033H2	LePn.024B12	LePn.026C12	LePn.010B12	0.994164	0.938068		LePn.010F1	14
34	LePn.016E4	LePn.007B8	LePn.011B3	LePn.020G4	LePn.033D7	LePn.027A12	LePn.021C6	LePn.033F8	LePn.033H2	LePn.019D11	0.980965	0.928159		LePn.012C5	14
35	LePn.033H2	LePn.011B3	LePn.015B5	LePn.026C12	LePn.010B12	LePn.020D4	LePn.007B8	LePn.015D6	LePn.019D6	LePn.022A9	0.98419	0.921434		LePn.012F12	14
36	LePn.016E4	LePn.019D6	LePn.007B8	LePn.033H2	LePn.005H6	LePn.012C5	LePn.032F3	LePn.020D5	LePn.025B12	LePn.010F1	0.968386	0.925799		LePn.016F9	14
37	LePn.033F8	LePn.007B8	LePn.016E4	LePn.011B3	LePn.010B4	LePn.010B12	LePn.005H6	LePn.025F8	LePn.033H2	LePn.024B12	0.989505	0.962959		LePn.025E4	14
38	LePn.011B3	LePn.007B8	LePn.033H2	LePn.010B12	LePn.026E7	LePn.024C3	LePn.006F3	LePn.025F8	LePn.005H6	LePn.033F8	0.984955	0.951398		LePn.035G3	14
39	LePn.007B8	LePn.019D6	LePn.011B3	LePn.033H2	LePn.015D6	LePn.032E12	LePn.031D2	LePn.033F8	LePn.025B12	LePn.016E4	0.980851	0.920727		LePn.007D5	13
40	LePn.019D6	LePn.033F8	LePn.032E12	LePn.033H2	LePn.010B12	LePn.035B11	LePn.016E4	LePn.005H6	LePn.002F8	LePn.028F12	0.97752	0.909756		LePn.008F2	13
41	LePn.024C3	LePn.011E5	LePn.026C12	LePn.019A5	LePn.011B2	LePn.015D6	LePn.020H9	LePn.022B7	LePn.033H2	LePn.007B8	0.962583	0.936652		LePn.023C11	13
42	LePn.007B8	LePn.011B3	LePn.033H2	LePn.015D6	LePn.033F8	LePn.011E5	LePn.024C3	LePn.026E7	LePn.020D5	LePn.007D5	0.979011	0.917895		LePn.025F8	13
43	LePn.007B8	LePn.033H2	LePn.024C3	LePn.019D6	LePn.013E5	LePn.016E4	LePn.015D6	LePn.023A6	LePn.010B12	LePn.006F3	0.978488	0.934057		LePn.026E1	13
44	LePn.007B8	LePn.026E7	LePn.011B3	LePn.023A6	LePn.005F9	LePn.011A2	LePn.020G4	LePn.007B2	LePn.008D12	LePn.022G7	0.99717	0.898903		LePn.027G2	12
45	LePn.027A12	LePn.007B8	LePn.033H2	LePn.010B12	LePn.016E4	LePn.033F8	LePn.005H6	LePn.023A6	LePn.015D6	LePn.016F12	0.984316	0.945028		LePn.026E5	11
46	LePn.007B8	LePn.023C11	LePn.011B3	LePn.010B12	LePn.033H2	LePn.005H6	LePn.033F8	LePn.026C12	LePn.016F9	LePn.031D2	0.9769	0.944556		LePn.009C5	10
47	LePn.007B8	LePn.020H9	LePn.003C6	LePn.016E4	LePn.020D5	LePn.024C3	LePn.005H6	LePn.033D7	LePn.016G6	LePn.024B12	0.992203	0.947623		LePn.016G6	10
48	LePn.016E4	LePn.022E10	LePn.019D6	LePn.022H3	LePn.028A12	LePn.033H2	LePn.017D6	LePn.024B12	LePn.023C11	LePn.007B8	0.989221	0.902206		LePn.020D5	10
49	LePn.016E4	LePn.012F12	LePn.007B8	LePn.024B12	LePn.027F4	LePn.011B3	LePn.005H6	LePn.015E5	LePn.011E5	LePn.029E3	0.991285	0.941961		LePn.028A12	10
50	LePn.033H2	LePn.007B8	LePn.005H6	LePn.026C12	LePn.015B5	LePn.010F1	LePn.016E4	LePn.026E5	LePn.012B6	LePn.010B12	0.990045	0.93559		LePn.003C6	9
51	LePn.023A6	LePn.019D6	LePn.010B12	LePn.024H8	LePn.007B8	LePn.016F12	LePn.035A8	LePn.032E12	LePn.012B6	LePn.035B11	0.981681	0.899611		LePn.013E5	9
52	LePn.007B8	LePn.026E5	LePn.010B4	LePn.026E1	LePn.033D7	LePn.033H2	LePn.010F1	LePn.010B12	LePn.007D5	LePn.015D6	0.976652	0.92981		LePn.024B1	9
53	LePn.007B8	LePn.016E4	LePn.033H2	LePn.027E7	LePn.025E4	LePn.019D6	LePn.023A6	LePn.015D6	LePn.028B11	LePn.013E11	0.989346	0.910228		LePn.035B11	9
54	LePn.010B12	LePn.033H2	LePn.007B8	LePn.026E7	LePn.023A6	LePn.024B12	LePn.019D6	LePn.006F3	LePn.035C5	LePn.024C3	0.971047	0.949392		LePn.005E9	8
55	LePn.007B8	LePn.012C5	LePn.026E1	LePn.005F9	LePn.032E12	LePn.020H9	LePn.015G3	LePn.012A12	LePn.026E7	LePn.010B12	0.991295	0.887932		LePn.008H9	8
56	LePn.033H2	LePn.007B8	LePn.010B12	LePn.015D6	LePn.016E4	LePn.035G3	LePn.011E5	LePn.023C11	LePn.022A9	LePn.003E4	0.970749	0.943848		LePn.010B4	8
57	LePn.033H2	LePn.016E4	LePn.007B8	LePn.019D6	LePn.010B12	LePn.006G2	LePn.005H6	LePn.015D6	LePn.035A8	LePn.015B5	0.987842	0.941843		LePn.011A2	8
58	LePn.016E4	LePn.007B8	LePn.026A7	LePn.031D2	LePn.033H2	LePn.008D12	LePn.019D6	LePn.024C3	LePn.025E4	LePn.025A2	0.98371	0.935237		LePn.011B2	8
59	LePn.012F12	LePn.024C3	LePn.016E4	LePn.033H2	LePn.024H8	LePn.006F3	LePn.010B12	LePn.035G3	LePn.005F9	LePn.011B3	0.956756	0.899021		LePn.022H3	8
60	LePn.026E7	LePn.007B8	LePn.022B7	LePn.024B12	LePn.033H2	LePn.005F9	LePn.026C12	LePn.007B2	LePn.021F1	LePn.013E5	0.975581	0.921199		LePn.025B12	8
61	LePn.007B8	LePn.010B4	LePn.016E4	LePn.019D6	LePn.015B5	LePn.015E5	LePn.018D9	LePn.030E12	LePn.012B6	LePn.027A12	0.99776	0.913531		LePn.027E7	8
62	LePn.007B8	LePn.011B3	LePn.016F9	LePn.033D7	LePn.033H2	LePn.024B1	LePn.026E5	LePn.011A2	LePn.013E11	LePn.035B11	0.988533	0.944792		LePn.007H10	7
63	LePn.016E4	LePn.019D6	LePn.033H2	LePn.010F1	LePn.007B8	LePn.033F8	LePn.026E7	LePn.012C5	LePn.021F1	LePn.025B12	0.963891	0.936888		LePn.015B2	7
64	LePn.011B3	LePn.024C3	LePn.033F8	LePn.026E7	LePn.005F9	LePn.024H8	LePn.033H2	LePn.007B8	LePn.020H9	LePn.004E8	0.978884	0.929456		LePn.015E5	7
65	LePn.019D6	LePn.007B8	LePn.021F1	LePn.023A6	LePn.022G2	LePn.009H2	LePn.022B7	LePn.024H8	LePn.016E4	LePn.015D6	0.982337	0.897251		LePn.016F12	7
66	LePn.007B8	LePn.016E4	LePn.031H3	LePn.005H6	LePn.029E3	LePn.033H2	LePn.027A12	LePn.015D6	LePn.020D5	LePn.030H9	0.988651	0.902088		LePn.021F1	7
67	LePn.007B8	LePn.033H2	LePn.010F1	LePn.011B3	LePn.007D5	LePn.023A6	LePn.027G2	LePn.019C12	LePn.005H6	LePn.011A2	0.982093	0.949628		LePn.023A8	7
68	LePn.026A7	LePn.007B8	LePn.015B2	LePn.005F9	LePn.012F12	LePn.022A9	LePn.033H2	LePn.020B9	LePn.022B7	LePn.015D6	0.989559	0.852778		LePn.032F3	7
69	LePn.007B8	LePn.033H2	LePn.012C5	LePn.020B12	LePn.015B5	LePn.028B11	LePn.016E4	LePn.022H3	LePn.014C11	LePn.026A7	0.986098	0.929338		LePn.003E4	6
70	LePn.008F2	LePn.010B12	LePn.019D6	LePn.024H8	LePn.007B8	LePn.024B12	LePn.019A5	LePn.033H2	LePn.005H6	LePn.024C3	0.973256	0.922378		LePn.022G2	6
71	LePn.033H2	LePn.010B12	LePn.011B3	LePn.015D6	LePn.026C12	LePn.016E4	LePn.005F9	LePn.007B8	LePn.024C3	LePn.034A9	0.968753	0.948095		LePn.025A2	6
72	LePn.007B8	LePn.023A6	LePn.016G6	LePn.022B7	LePn.033F8	LePn.020H9	LePn.008H9	LePn.003H1	LePn.024B1	LePn.012C5	0.977671	0.908694		LePn.033A7	6
73	LePn.007B8	LePn.033H2	LePn.010B12	LePn.024B12	LePn.023A6	LePn.019C12	LePn.025B12	LePn.026C12	LePn.035B11	LePn.008F2	0.988575	0.92167		LePn.034G3	6
74	LePn.033H2	LePn.027E7	LePn.016E4	LePn.007B8	LePn.026E5	LePn.015D6	LePn.007C6	LePn.028A12	LePn.024A8	LePn.025F8	0.969121	0.901498		LePn.035A8	6
75	LePn.007B8	LePn.008D6	LePn.033H2	LePn.016E4	LePn.015B5	LePn.017E6	LePn.010B12	LePn.024C3	LePn.032F3	LePn.015D6	0.97403	0.91707		LePn.007B2	5
76	LePn.007B8	LePn.016E4	LePn.033F8	LePn.033H2	LePn.019C12	LePn.026E5	LePn.010B12	LePn.011B3	LePn.015D6	LePn.022F10	0.98404	0.938422		LePn.007E1	5
77	LePn.007B8	LePn.019D6	LePn.005F9	LePn.001E12	LePn.016E4	LePn.013E5	LePn.022B7	LePn.008H9	LePn.009C5	LePn.033H2	0.99086	0.914828		LePn.009H2	5
78	LePn.007B8	LePn.006B6	LePn.022B7	LePn.008D12	LePn.030E12	LePn.024B1	LePn.028G3	LePn.032F3	LePn.031H3	LePn.020G4	0.993496	0.894656		LePn.019C12	5
79	LePn.007B8	LePn.033H2	LePn.033F8	LePn.011B3	LePn.023A6	LePn.006F1	LePn.009C5	LePn.033D7	LePn.031D2	LePn.003E4	0.979072	0.951162		LePn.026A8	5
80	LePn.024H8	LePn.008F2	LePn.010B12	LePn.035G3	LePn.015B5	LePn.006G2	LePn.033H2	LePn.007B8	LePn.007D5	LePn.019D6	0.977115	0.879438		LePn.028B11	5
81	LePn.016E4	LePn.015D6	LePn.007B8	LePn.024C3	LePn.024H8	LePn.012F12	LePn.008H9	LePn.011B3	LePn.033F8	LePn.009B3	0.978558	0.93736		LePn.032E12	5
82	LePn.007B8	LePn.019D6	LePn.016E4	LePn.026E1	LePn.026A7	LePn.013E5	LePn.024B12	LePn.010B12	LePn.034F12	LePn.026E5	0.99714	0.895246		LePn.009B3	4
83	LePn.007B8	LePn.016E4	LePn.024B12	LePn.020H9	LePn.027A12	LePn.004E8	LePn.005E9	LePn.034A7	LePn.023A6	LePn.026A7	0.978406	0.938893		LePn.020B12	4
84	LePn.007B8	LePn.033H2	LePn.010B12	LePn.016E4	LePn.027G2	LePn.005H6	LePn.019D6	LePn.025B12	LePn.035B11	LePn.015B5	0.978175	0.943848		LePn.021C6	4
85	LePn.033H2	LePn.007B8	LePn.016E4	LePn.010B12	LePn.015E5	LePn.012C5	LePn.011B3	LePn.011E5	LePn.033D7	LePn.005F9	0.98033	0.946561		LePn.022E10	4
86	LePn.024B12	LePn.016E4	LePn.012B6	LePn.015B5	LePn.033H2	LePn.027A12	LePn.033H4	LePn.029E3	LePn.032F3	LePn.033F8	0.984593	0.899375		LePn.029E3	4
87	LePn.001D9	LePn.016F9	LePn.026A8	LePn.011B3	LePn.024B1	LePn.007H10	LePn.010B12	LePn.019D6	LePn.026C12	LePn.013E11	0.968881	0.901262		LePn.031H3	4
88	LePn.033H2	LePn.015D6	LePn.023A6	LePn.027E7	LePn.016E4	LePn.019D6	LePn.024C3	LePn.006F3	LePn.034G3	LePn.009H2	0.979453	0.943376		LePn.035C5	4
89	LePn.033H2	LePn.015D6	LePn.024B1	LePn.016E4	LePn.016F9	LePn.033F8	LePn.033D7	LePn.012D6	LePn.007B8	LePn.023C11	0.968299	0.922024		LePn.001E12	3
90	LePn.033H2	LePn.007B8	LePn.005H6	LePn.025E4	LePn.016E4	LePn.019D6	LePn.003C6	LePn.024C3	LePn.016G6	LePn.020H9	0.977822	0.945971		LePn.006G8	3
91	LePn.007B8	LePn.019D6	LePn.033H2	LePn.024H8	LePn.011B3	LePn.034G3	LePn.008F2	LePn.010B12	LePn.016G6	LePn.021F1	0.997283	0.940781		LePn.010H2	3
92	LePn.007B8	LePn.016E4	LePn.026A7	LePn.010B4	LePn.006F3	LePn.033F8	LePn.008F2	LePn.011B3	LePn.024C3	LePn.033H2	0.977115	0.947859		LePn.018D9	3
93	LePn.026A7	LePn.007B8	LePn.019D6	LePn.023A6	LePn.035B11	LePn.005F9	LePn.015B5	LePn.013E5	LePn.016E4	LePn.023A8	0.992334	0.880972		LePn.028F12	3
94	LePn.007B8	LePn.027E7	LePn.020G4	LePn.022B7	LePn.033H2	LePn.008D12	LePn.016E4	LePn.023A8	LePn.032E7	LePn.012C5	0.994611	0.910582		LePn.030E12	3
95	LePn.007B8	LePn.003C6	LePn.005H6	LePn.015E11	LePn.022B7	LePn.028F12	LePn.011B3	LePn.024B12	LePn.025F8	LePn.026A8	0.995924	0.940545		LePn.001D9	2
96	LePn.022A9	LePn.026A7	LePn.006F3	LePn.035G3	LePn.011B3	LePn.033H2	LePn.010B12	LePn.007B8	LePn.020D5	LePn.026E7	0.976979	0.916716		LePn.002F8	2
97	LePn.007B8	LePn.033H2	LePn.033D7	LePn.024C3	LePn.020H9	LePn.015D6	LePn.022B7	LePn.010B12	LePn.011B3	LePn.005H6	0.972644	0.957414		LePn.004G7	2
98	LePn.033H2	LePn.016E4	LePn.015D6	LePn.007B8	LePn.024B12	LePn.011E5	LePn.016F9	LePn.019D6	LePn.012B6	LePn.033D7	0.971915	0.946443		LePn.006B6	2
99	LePn.023A6	LePn.007B8	LePn.010B12	LePn.031D2	LePn.016E4	LePn.019D6	LePn.024H8	LePn.017E6	LePn.016F12	LePn.025A2	0.988557	0.933585		LePn.006D6	2
100	LePn.033H2	LePn.024B12	LePn.011B3	LePn.016E4	LePn.007B8	LePn.019D6	LePn.027A12	LePn.020H9	LePn.005H6	LePn.033F8	0.983145	0.95647		LePn.006F1	2
101	LePn.007B8	LePn.016E4	LePn.011B3	LePn.031D2	LePn.005E9	LePn.023A6	LePn.024B12	LePn.027D12	LePn.007E1	LePn.006F3	0.981774	0.943376		LePn.006G2	2
102	LePn.007B8	LePn.031H3	LePn.025B6	LePn.011B3	LePn.022A9	LePn.013H2	LePn.024C3	LePn.033H2	LePn.004E8	LePn.006B6	0.934688	0.879556		LePn.006G5	2
103	LePn.007B8	LePn.016E4	LePn.009B3	LePn.024B9	LePn.027F4	LePn.033H2	LePn.026E7	LePn.007E1	LePn.015D6	LePn.005H6	0.991279	0.928041		LePn.007C6	2
104	LePn.007B8	LePn.023A6	LePn.016E4	LePn.008H9	LePn.032G3	LePn.011B3	LePn.015E5	LePn.027G2	LePn.022H3	LePn.007H10	0.982071	0.929338		LePn.010E8	2
105	LePn.013E11	LePn.010B12	LePn.020D5	LePn.003C6	LePn.016E4	LePn.007H10	LePn.020G4	LePn.012F12	LePn.032F3	LePn.005H6	0.987557	0.881798		LePn.011F9	2
106	LePn.007B8	LePn.033H2	LePn.027E7	LePn.006G5	LePn.010B12	LePn.003E4	LePn.011A2	LePn.023A6	LePn.024H8	LePn.016E4	0.983365	0.941135		LePn.011H3	2
107	LePn.007B8	LePn.015D6	LePn.010F1	LePn.026E1	LePn.016E4	LePn.016F9	LePn.033H2	LePn.010B4	LePn.003C6	LePn.012B6	0.995215	0.964138		LePn.012D6	2
108	LePn.007B8	LePn.010B12	LePn.033H2	LePn.026E7	LePn.023C11	LePn.023A6	LePn.005H6	LePn.022B7	LePn.016E4	LePn.026A7	0.98717	0.94491		LePn.014C11	2
109	LePn.007B8	LePn.033H2	LePn.020H9	LePn.001D9	LePn.033F8	LePn.011B3	LePn.024B12	LePn.012C5	LePn.026E5	LePn.023A6	0.937093	0.895954		LePn.017E6	2
110	LePn.019D6	LePn.010B12	LePn.027A12	LePn.008D12	LePn.033H2	LePn.035C5	LePn.007B2	LePn.007B8	LePn.002B12	LePn.020H10	0.993556	0.91707		LePn.019D11	2
111	LePn.033H2	LePn.007B8	LePn.016E4	LePn.011B2	LePn.024C3	LePn.015D6	LePn.033A7	LePn.012C5	LePn.026E1	LePn.008D12	0.977643	0.933349		LePn.020D4	2
112	LePn.007B8	LePn.011B3	LePn.019D6	LePn.024H8	LePn.025E4	LePn.026A7	LePn.010F1	LePn.022H3	LePn.006F3	LePn.035G3	0.997592	0.873068		LePn.020H10	2
113	LePn.007B8	LePn.011B2	LePn.022A9	LePn.010B12	LePn.019A5	LePn.023A6	LePn.002F8	LePn.024C3	LePn.027G2	LePn.028A12	0.993894	0.850773		LePn.022G7	2
114	LePn.027G2	LePn.007B8	LePn.016E4	LePn.026A7	LePn.033H2	LePn.033D7	LePn.026E1	LePn.019D6	LePn.004G7	LePn.013A9	0.965233	0.946915		LePn.024B9	2
115	LePn.010B12	LePn.026E7	LePn.023A6	LePn.005F9	LePn.013E11	LePn.014B2	LePn.033H2	LePn.007B8	LePn.015B2	LePn.019A5	0.981179	0.93795		LePn.025E11	2
116	LePn.033H2	LePn.010B12	LePn.007B8	LePn.024B12	LePn.010F1	LePn.015D6	LePn.025F8	LePn.012B6	LePn.019D6	LePn.023A6	0.992922	0.959538		LePn.027B10	2
117	LePn.033H2	LePn.016E4	LePn.007B8	LePn.033D7	LePn.005F9	LePn.009C5	LePn.013E5	LePn.024C3	LePn.011B2	LePn.014F6	0.977376	0.936416		LePn.027F4	2
118	LePn.019D6	LePn.033H2	LePn.016E4	LePn.011B3	LePn.031D2	LePn.033D7	LePn.023A6	LePn.025E4	LePn.005H6	LePn.009C5	0.970169	0.954819		LePn.028G3	2
119	LePn.007B8	LePn.026A7	LePn.011B3	LePn.019D6	LePn.011E5	LePn.022E10	LePn.011A2	LePn.024B12	LePn.015B5	LePn.007D5	0.967697	0.909992		LePn.029D11	2
120	LePn.007B8	LePn.010B12	LePn.026E7	LePn.023A6	LePn.008D12	LePn.019A5	LePn.022G2	LePn.033A7	LePn.016E4	LePn.033H2	0.980144	0.924266		LePn.032C3	2
121	LePn.007B8	LePn.019D6	LePn.020G4	LePn.016E4	LePn.026E7	LePn.011B3	LePn.015D6	LePn.010B12	LePn.033H2	LePn.005F9	0.970197	0.950572		LePn.033H4	2
122	LePn.016E4	LePn.009B3	LePn.015D6	LePn.007B8	LePn.024B12	LePn.029E3	LePn.011B3	LePn.004E8	LePn.026C12	LePn.003E3	0.992421	0.928512		LePn.002B12	1
123	LePn.016E4	LePn.028A12	LePn.033F8	LePn.007B8	LePn.026E7	LePn.015D6	LePn.019D6	LePn.033H2	LePn.025F8	LePn.027B10	0.973112	0.904565		LePn.003D1	1
124	LePn.007B8	LePn.008D12	LePn.033D7	LePn.033H2	LePn.011B2	LePn.009C5	LePn.020H9	LePn.008F2	LePn.016E4	LePn.020G4	0.981833	0.93158		LePn.003E3	1
125	LePn.008D12	LePn.007B8	LePn.016E4	LePn.033H2	LePn.010B12	LePn.028A12	LePn.019D6	LePn.009C5	LePn.016F12	LePn.028F12	0.980656	0.909284		LePn.003F11	1
126	LePn.007B8	LePn.033H2	LePn.015D6	LePn.024B12	LePn.026E7	LePn.011E5	LePn.020H9	LePn.012B6	LePn.008D12	LePn.006G5	0.981287	0.925209		LePn.003H1	1
127	LePn.033H2	LePn.026A7	LePn.033D7	LePn.007B8	LePn.011B3	LePn.005H6	LePn.024C3	LePn.016E4	LePn.032F3	LePn.019D6	0.957819	0.953049		LePn.004D3	1
128	LePn.007B8	LePn.033H2	LePn.016E4	LePn.027A12	LePn.023A8	LePn.005H6	LePn.025F8	LePn.019D6	LePn.020G4	LePn.028B11	0.979839	0.946561		LePn.005H4	1
129	LePn.007B8	LePn.033H2	LePn.016E4	LePn.033F8	LePn.025E4	LePn.024C3	LePn.009F5	LePn.026E7	LePn.035C5	LePn.015D6	0.994884	0.900083		LePn.008A8	1
130	LePn.007B8	LePn.025E4	LePn.019D6	LePn.023A8	LePn.006D6	LePn.007D5	LePn.011E5	LePn.033F8	LePn.011B3	LePn.022A9	0.967569	0.859266		LePn.008D6	1
131	LePn.016E4	LePn.026E7	LePn.019D6	LePn.024C3	LePn.033F8	LePn.007B8	LePn.010B12	LePn.005H6	LePn.022B7	LePn.015D6	0.966236	0.935826		LePn.009D6	1
132	LePn.007B8	LePn.016E4	LePn.033H2	LePn.011B3	LePn.022B7	LePn.019D6	LePn.015D6	LePn.022H3	LePn.034G3	LePn.018D9	0.985449	0.936416		LePn.009D9	1
133	LePn.007B8	LePn.035G3	LePn.011B3	LePn.026E7	LePn.015D6	LePn.024C3	LePn.012F12	LePn.020G4	LePn.022A9	LePn.022E10	0.976952	0.849593		LePn.009F5	1
134	LePn.007B8	LePn.015D6	LePn.016E4	LePn.033H2	LePn.008H9	LePn.031D2	LePn.023A6	LePn.004E8	LePn.010E8	LePn.019A5	0.974098	0.941371		LePn.010H7	1
135	LePn.015D6	LePn.008H9	LePn.033F8	LePn.010B12	LePn.004E8	LePn.007B8	LePn.009D9	LePn.016E4	LePn.023D6	LePn.032C3	0.996235	0.910464		LePn.011A8	1
136	LePn.016E4	LePn.007B8	LePn.008H9	LePn.004E8	LePn.020G4	LePn.024B1	LePn.006G8	LePn.024C3	LePn.016F12	LePn.032C3	0.999206	0.92285		LePn.012A12	1
137	LePn.011B3	LePn.009C5	LePn.016E4	LePn.033F8	LePn.015B5	LePn.024C3	LePn.019D6	LePn.033D7	LePn.033H2	LePn.007B8	0.955056	0.915654		LePn.012F3	1
138	LePn.007B8	LePn.008D12	LePn.016F9	LePn.015B2	LePn.016E4	LePn.027A12	LePn.010B12	LePn.011B3	LePn.010H2	LePn.026A7	0.977652	0.934765		LePn.013A9	1
139	LePn.033H2	LePn.007B8	LePn.012C5	LePn.019D6	LePn.034G3	LePn.010B12	LePn.016E4	LePn.007D5	LePn.025B12	LePn.015B5	0.984568	0.92863		LePn.013H2	1
140	LePn.005H6	LePn.016E4	LePn.007B8	LePn.027A12	LePn.033F8	LePn.033H2	LePn.011B3	LePn.004D3	LePn.015D6	LePn.012B6	0.980882	0.956235		LePn.014B2	1
141	LePn.007B8	LePn.033H2	LePn.016E4	LePn.026A7	LePn.005H6	LePn.010B12	LePn.028A12	LePn.035A8	LePn.027G2	LePn.008A8	0.988911	0.934057		LePn.014F6	1
142	LePn.010B12	LePn.007B8	LePn.026E7	LePn.033H2	LePn.035G3	LePn.023A6	LePn.015E5	LePn.016E4	LePn.007E1	LePn.024C3	0.961794	0.942079		LePn.014H11	1
143	LePn.016E4	LePn.033D7	LePn.033H2	LePn.005H6	LePn.011H3	LePn.019D6	LePn.020H9	LePn.012C5	LePn.011A8	LePn.009C5	0.966188	0.930636		LePn.014H7	1
144	LePn.033H2	LePn.010B12	LePn.026E7	LePn.016E4	LePn.025F8	LePn.027A12	LePn.020H9	LePn.023C11	LePn.028A12	LePn.019D6	0.962889	0.924738		LePn.015E11	1
145	LePn.019D6	LePn.033H2	LePn.011B3	LePn.016E4	LePn.007B8	LePn.031D2	LePn.010B12	LePn.015D6	LePn.014H11	LePn.010H7	0.974415	0.938186		LePn.015G3	1
146	LePn.007B8	LePn.026A7	LePn.016E4	LePn.019D6	LePn.033H2	LePn.024C3	LePn.033D7	LePn.022E10	LePn.013E11	LePn.014C11	0.945991	0.935826		LePn.015H11	1
147	LePn.007B8	LePn.033H2	LePn.016F9	LePn.015B2	LePn.010B12	LePn.013E11	LePn.023A6	LePn.029D11	LePn.032F3	LePn.024B1	0.967923	0.922732		LePn.017D6	1
148	LePn.012B6	LePn.007B8	LePn.027E7	LePn.015D6	LePn.033H2	LePn.016E4	LePn.015B5	LePn.010B4	LePn.027B10	LePn.009H2	0.995528	0.933821		LePn.017H5	1
149	LePn.019D6	LePn.010B12	LePn.020D5	LePn.023C11	LePn.033H2	LePn.024H8	LePn.007D5	LePn.031G4	LePn.007B8	LePn.016E4	0.975791	0.935708		LePn.018F9	1
150	LePn.019D6	LePn.010B12	LePn.033H2	LePn.027B2	LePn.016E4	LePn.005H6	LePn.034G3	LePn.033D7	LePn.007B8	LePn.010B4	0.979946	0.942786		LePn.019H4	1
151	LePn.007B8	LePn.016E4	LePn.027A12	LePn.007E1	LePn.026E7	LePn.005H6	LePn.024B6	LePn.033H2	LePn.016G6	LePn.007B2	0.990516	0.939365		LePn.020B9	1
152	LePn.015D6	LePn.019D6	LePn.007B8	LePn.022A9	LePn.033D7	LePn.026A7	LePn.031D1	LePn.011B3	LePn.026C12	LePn.004G7	0.997511	0.897487		LePn.022F10	1
153	LePn.007B8	LePn.016E4	LePn.033H2	LePn.025E4	LePn.022H3	LePn.025F7	LePn.026E7	LePn.008F2	LePn.015B5	LePn.013E5	0.99528	0.920373		LePn.022G4	1
154	LePn.016E4	LePn.007B8	LePn.027A12	LePn.015D6	LePn.033H2	LePn.011E5	LePn.007D5	LePn.024B12	LePn.020G4	LePn.033F8	0.986198	0.934411		LePn.023A3	1
155	LePn.007B8	LePn.010B12	LePn.033D7	LePn.003C6	LePn.010F1	LePn.016F9	LePn.005H6	LePn.012D6	LePn.016F12	LePn.015D6	0.984027	0.918131		LePn.023D6	1
156	LePn.023C11	LePn.016F9	LePn.025E4	LePn.010B12	LePn.005H6	LePn.033H2	LePn.016G6	LePn.010E8	LePn.011B3	LePn.024B1	0.975792	0.920019		LePn.023D8	1
157	LePn.007B8	LePn.015B5	LePn.023A6	LePn.011B3	LePn.026A7	LePn.005F9	LePn.016E4	LePn.006F3	LePn.019D6	LePn.022A9	0.984237	0.91766		LePn.024A8	1
158	LePn.007B8	LePn.011B3	LePn.033H2	LePn.005F9	LePn.008F2	LePn.006F3	LePn.012F12	LePn.005H6	LePn.024H8	LePn.026E7	0.984524	0.952342		LePn.024B11	1
159	LePn.010B12	LePn.007B8	LePn.033H2	LePn.022B7	LePn.011A2	LePn.012F12	LePn.027G2	LePn.019A5	LePn.005H6	LePn.011B3	0.973276	0.946797		LePn.024B6	1
160	LePn.027A12	LePn.007B8	LePn.016G6	LePn.033D7	LePn.026E7	LePn.010B12	LePn.033H2	LePn.020D4	LePn.016E4	LePn.017H5	0.986699	0.916244		LePn.025B6	1
161	LePn.016E4	LePn.019D6	LePn.019A5	LePn.022B7	LePn.028B11	LePn.024C3	LePn.011F9	LePn.024B9	LePn.007B8	LePn.023A3	0.978807	0.812434		LePn.025F7	1
162	LePn.033H2	LePn.007B8	LePn.005E9	LePn.007H10	LePn.016E4	LePn.025A2	LePn.005F9	LePn.011B3	LePn.012C5	LePn.033A7	0.987668	0.948095		LePn.027B2	1
163	LePn.007B8	LePn.033H2	LePn.016E4	LePn.029D11	LePn.023A6	LePn.008D12	LePn.031D2	LePn.027G2	LePn.025A2	LePn.015E5	0.980269	0.918839		LePn.027D12	1
164	LePn.007B8	LePn.023A6	LePn.026E7	LePn.022B7	LePn.033F8	LePn.016E4	LePn.028G3	LePn.005H6	LePn.012B6	LePn.024C3	0.998242	0.936652		LePn.027H6	1
165	LePn.013E11	LePn.033H2	LePn.010B12	LePn.020H9	LePn.026E7	LePn.024B1	LePn.007B8	LePn.006G8	LePn.015B2	LePn.021F1	0.976741	0.887932		LePn.030H9	1
166	LePn.033H2	LePn.011B3	LePn.015D6	LePn.011A2	LePn.007B8	LePn.008D12	LePn.026C12	LePn.012B6	LePn.020B12	LePn.024C3	0.99276	0.938068		LePn.031D1	1
167	LePn.007B8	LePn.033H2	LePn.023A6	LePn.026E7	LePn.010B12	LePn.012C5	LePn.019A5	LePn.015D6	LePn.016E4	LePn.016F9	0.977907	0.941607		LePn.031G4	1
168	LePn.015D6	LePn.007B8	LePn.033H2	LePn.010B12	LePn.019H4	LePn.026E1	LePn.008D12	LePn.011B3	LePn.022A9	LePn.026E7	0.98748	0.929102		LePn.032A10	1
169	LePn.007B8	LePn.024C3	LePn.023A6	LePn.033H2	LePn.033F8	LePn.016E4	LePn.006F1	LePn.015D6	LePn.004E8	LePn.011A2	0.978568	0.950454		LePn.032E7	1
170	LePn.016E4	LePn.027A12	LePn.033H2	LePn.007B8	LePn.015D6	LePn.024B12	LePn.033F8	LePn.023D8	LePn.005H4	LePn.010B4	0.993488	0.943966		LePn.032G3	1
171	LePn.007B8	LePn.026C12	LePn.023A6	LePn.033D7	LePn.003C6	LePn.024C3	LePn.024B12	LePn.022A9	LePn.027H6	LePn.010B12	0.964798	0.922378		LePn.034A7	1
172	LePn.011B3	LePn.033F8	LePn.016E4	LePn.026E7	LePn.004E8	LePn.019D6	LePn.003D1	LePn.033H4	LePn.012F12	LePn.033H2	0.990631	0.911761		LePn.034A9	1
173	LePn.007B8	LePn.033H2	LePn.026C12	LePn.015B5	LePn.010B12	LePn.011E5	LePn.020D5	LePn.019D6	LePn.024C3	LePn.024B12	0.979862	0.915772		LePn.034F12	1
174	LePn.016E4	LePn.007B8	LePn.005H6	LePn.019D6	LePn.033H2	LePn.035A8	LePn.033F8	LePn.026E5	LePn.010F1	LePn.015E5	0.99696	0.947859		LePn.035C10	1
175	LePn.024C3	LePn.016E4	LePn.033H2	LePn.007B8	LePn.019D6	LePn.006F3	LePn.011B3	LePn.022B7	LePn.027E7	LePn.020D5	0.96918	0.938658
176	LePn.016G6	LePn.031D2	LePn.006F3	LePn.010B12	LePn.007B8	LePn.019D6	LePn.025E4	LePn.011B3	LePn.021C6	LePn.022A9	0.984389	0.924855
177	LePn.016E4	LePn.015D6	LePn.007B8	LePn.033H2	LePn.019D6	LePn.008D12	LePn.024H8	LePn.035C5	LePn.007E1	LePn.008F2	0.98298	0.923558
178	LePn.022A9	LePn.007B8	LePn.007D5	LePn.015D6	LePn.035G3	LePn.011E5	LePn.023A8	LePn.025A2	LePn.020G4	LePn.019A5	0.992147	0.838976
179	LePn.015D6	LePn.033H2	LePn.028A12	LePn.033F8	LePn.016E4	LePn.031D2	LePn.010B12	LePn.020H9	LePn.010F1	LePn.024C3	0.978953	0.932405
180	LePn.007B8	LePn.016E4	LePn.005H6	LePn.033D7	LePn.033H2	LePn.020G4	LePn.019D6	LePn.020H10	LePn.011B3	LePn.033F8	0.973197	0.958476
181	LePn.007B8	LePn.011B3	LePn.033H2	LePn.033F8	LePn.008D12	LePn.012B6	LePn.015D6	LePn.007H10	LePn.015B5	LePn.011E5	0.990643	0.9304
182	LePn.016E4	LePn.007B8	LePn.023A6	LePn.026E7	LePn.019C12	LePn.024C3	LePn.015D6	LePn.008F2	LePn.009B3	LePn.028A12	0.966236	0.902324
183	LePn.007B8	LePn.033H2	LePn.022A9	LePn.008F2	LePn.011B3	LePn.035G3	LePn.026E7	LePn.010B12	LePn.015B2	LePn.009H2	0.984431	0.921788
184	LePn.007B8	LePn.024H8	LePn.026E7	LePn.010B12	LePn.027G2	LePn.005F9	LePn.011B3	LePn.022B7	LePn.033H2	LePn.012F12	0.981544	0.932051
185	LePn.007B8	LePn.011B3	LePn.009C5	LePn.023C11	LePn.022A9	LePn.003C6	LePn.005H6	LePn.006F3	LePn.007D5	LePn.013E11	0.986906	0.90834
186	LePn.007B8	LePn.033H2	LePn.016E4	LePn.010B12	LePn.026A8	LePn.022G7	LePn.011E5	LePn.015B5	LePn.003F11	LePn.026A7	0.983587	0.900554
187	LePn.016E4	LePn.033H2	LePn.007B8	LePn.027A12	LePn.020G4	LePn.015D6	LePn.026C12	LePn.033D7	LePn.005E9	LePn.005H6	0.978285	0.952931
188	LePn.007B8	LePn.033H2	LePn.015D6	LePn.026E1	LePn.016E4	LePn.005H6	LePn.010B12	LePn.023A6	LePn.011E5	LePn.025E4	0.984437	0.954701
189	LePn.033H2	LePn.024B12	LePn.025E4	LePn.011B2	LePn.007B8	LePn.011E5	LePn.015D6	LePn.023A8	LePn.035G3	LePn.015B5	0.992132	0.897133
190	LePn.007B8	LePn.020B12	LePn.019D6	LePn.016E4	LePn.033H2	LePn.010B12	LePn.026A7	LePn.019A5	LePn.026E1	LePn.004E8	0.968701	0.942904
191	LePn.010B12	LePn.023A6	LePn.033H2	LePn.007B8	LePn.026C12	LePn.015D6	LePn.015H11	LePn.012F3	LePn.033F8	LePn.026E7	0.991463	0.935354
192	LePn.033H2	LePn.007B8	LePn.011B3	LePn.023A6	LePn.010B12	LePn.013E11	LePn.003E4	LePn.024B11	LePn.035G3	LePn.028B11	0.971164	0.934175
193	LePn.026A8	LePn.013E11	LePn.007B8	LePn.005F9	LePn.026C12	LePn.004E8	LePn.010B12	LePn.023A6	LePn.010H2	LePn.015B5	0.979307	0.911289
194	LePn.011B3	LePn.007B8	LePn.033H2	LePn.033D7	LePn.019D6	LePn.026A7	LePn.005E9	LePn.016E4	LePn.025B12	LePn.005H6	0.993774	0.946443
195	LePn.010B12	LePn.001E12	LePn.033F8	LePn.022B7	LePn.023A6	LePn.005F9	LePn.016E4	LePn.026E7	LePn.033H2	LePn.007B8	0.975173	0.937242
196	LePn.007B8	LePn.005H6	LePn.033H2	LePn.010F1	LePn.015B5	LePn.010B12	LePn.025B12	LePn.016E4	LePn.026C12	LePn.027G2	0.994929	0.936416
197	LePn.033H2	LePn.007B8	LePn.011E5	LePn.016E4	LePn.015D6	LePn.018D9	LePn.010F1	LePn.030E12	LePn.025E4	LePn.027G2	0.989011	0.920963
198	LePn.031D2	LePn.010B12	LePn.019D6	LePn.023C11	LePn.016E4	LePn.007B8	LePn.007C6	LePn.013E11	LePn.016F12	LePn.016G6	0.975309	0.903975
199	LePn.007B8	LePn.033H2	LePn.016E4	LePn.010B12	LePn.023C11	LePn.003E4	LePn.033A7	LePn.015B5	LePn.022G2	LePn.024C3	0.982069	0.892061
200	LePn.016E4	LePn.007B8	LePn.022B7	LePn.019A5	LePn.033H2	LePn.025F8	LePn.033A7	LePn.011B3	LePn.033F8	LePn.005H6	0.992986	0.954701
